# Supplementary material for: Unique dermal bacterial signature differentiates atopic dermatitis skin from healthy
Source: mSphere. 2025 May 9;10(6):e00156-25. doi: 10.1128/msphere.00156-25 (PMC12188723; doi:10.1128/msphere.00156-25)
Supplement: Supplemental tables — Tables S1 to S9. [file msphere.00156-25-s0003.xlsx]

## Sheet: Table S1
Supplementary Table S1. Significant differences in community composition (PERMANOVA) and ASV richness associated with differences in AD status, skin habitat, and skin layer (while controlling for differences between patients) were initially investigated. All data was analysed together using DNA metabarcoding from AD patients and healthy controls.
Community composition						ASV richness
Parameter	Df	R2	F	P-value		Parameter	Df	AIC	LRT	P-value
AD status	1	0.008	1.928	0.002		AD status	3	2995.9	7.13	0.008
Skin compartments	1	0.021	4.767	0.001		Skin compartments	1	2995.9	10.57	0.001
Habitat	1	0.007	1.561	0.013		Habitat	1	2995.9	12.05	0.001

## Sheet: Table S2
Supplementary Table S2. Significant differences in community composition and ASV richness associated with AD status and severity were assessed between the four skin groups. The bacterial community was profiled using DNA metabarcoding from AD patients and healthy controls. The community composition (PERMANOVA) and ASV richness (mixed linear modeling) showed significant differences in the community…
a) Community composition vs. AD status											b) ASV richness vs. AD status
Skin groups	Df		R2		F-value		P-value				Skin groups	Df		Sum of sq		RSS		AIC		P-value
Dry epidermal	1		0.029		1.627		0.009				Dry epidermal	1		294997		1971718		597.7		0.01
Dry dermal	1		0.028		1.589		0.01				Dry dermal	1		53610		1276050		581.9		0.115
Moist epidermal	1		0.029		1.62		0.004				Moist epidermal	1		93872		1462201		580.7		0.052
Moist dermal	1		0.037		2.128		0.001				Moist dermal	1		34303		1318251		574.8		0.220
c) Community composition vs. Eczma severity (TSS)											d) ASV Richness vs. Eczma severity (TSS)
Skin group	Sun of sq.		R2		F-value		P-value				Skin group			Sum of sq.		RSS		AIC		P-value
Dry epidermal	0.3248		0.02844		0.79026		0.948				Dry epidermal			10716		3175582		338.51		0.7542
Dry dermal	0.4449		0.03938		1.0658		0.288				Dry dermal			14924		1799092		311.98		0.6291
Moist epidermal	0.4928		0.04518		1.2775		0.051				Moist epidermal			12576		2269231		328.76		0.6881
Moist dermal	0.5056		0.04713		1.2365		0.063				Moist dermal			34747		1901404		303.38		0.4804

## Sheet: Table S3
Supplementary Table S3: PERMANOVA and GLM were performed to assess the relative effects of skin group (dry-epidermis, dry-dermis, moist-epidermis, dry-dermis), AD status (lesional/non-lesional and healthy), skin compartments (epidermal/dermal) and habitats (dry/moist) on the bacterial community composition and ASV richness respectively. As each demonstrated significant effects, the data was also …
		Combined	Composition			ASV Richness
			R	P-value		LRT	P-value
		Skin group	0.006	0.001		33.85	0
		AD status	0.016	0.001		0.9	0.344
		Skin compartment	0.006	0.001		6.59	0.01
		Habitat	0.006	0.001		11.64	0.001
Skin habitat	Composition					ASV Richness
	Dry		Moist			Dry		Moist
	R	P-value	R	P-value		LRT	P-value	LRT	P-value
Skin group	0.012	0.001	0.01	0.1		17.172	0	0.881	0.348
AD status	0.015	0.001	0.021	0.001		3.57	0.059	0	0.989
Skin compartment	0.012	0.001	0.01	0.105		17.172	0	0.881	0.348
Habitat	-	-	-	-		-	-	-	-
AD status	Composition					ASV Richness
	Healthy controls		AD patients			Healthy controls		AD patients
	R	P-value	R	P-value		LRT	P-value	LRT	P-value
Skin group	0.025	0.001	0.03	0.001		10.71	0.013	26.599	0
AD status	-	-	-	-		-	-	-	-
Skin compartment	0.01	0.002	0.009	0.095		0.568	0.451	7.284	0.007
Habitat	0.008	0.049	0.012	0.001		2.25	0.134	9.921	0.002
Skin layer	Composition					ASV Richness
	Epidermis		Dermis			Epidermis		Dermis
	R	P-value	R	P-value		LRT	P-value	LRT	P-value
Skin group	0.013	0.001	0.008	0.153		20.005	0	0.006	0.939
AD status	0.015	0.001	0.019	0.001		3.62	0.057	0.053	0.818
Skin compartment	-	-	-	-		-	-	-	-
Habitat	0.013	0.001	0.008	0.162		20.005	0	0.006	0.939

## Sheet: Table S4
Table S4 Significant variation between the bacteria of AD patients and healthy controls were analyzed at the genus level using samples from the four skin groups, as either relative abundance or ASV richness.
Relative abundance
De							Dd							Me							Md
Genera	AD	HC	t.value	P.value	q.value		Genera	AD	HC	t.value	P.value	q.value		Genera	AD	HC	t.value	P.value	q.value		Genera	AD	HC	t.value	P.value	q.value
Acinetobacter	2.29326	2.91028	-1.30582	0.197163	0.512623		Acinetobacter	3.68084	3.34634	0.385607	0.701344	0.9774		Acinetobacter	2.91361	3.69417	-1.33371	0.188444	0.408294		Acinetobacter	2.85674	2.69676	0.233778	0.816032	0.884034
Corynebacterium	10.1508	12.6637	-1.1147	0.269942	0.513113		Corynebacterium	9.42799	8.00875	0.71888	0.47534	0.772428		Corynebacterium	12.1662	11.8555	0.157996	0.875069	0.875069		Corynebacterium	9.01043	6.23618	1.63327	0.109282	0.212891
Cutibacterium	1.03761	1.73461	-1.57432	0.122207	0.397173		Cutibacterium	0.892296	0.96295	-0.213956	0.831403	0.9774		Cutibacterium	1.21798	2.30931	-1.60073	0.118586	0.308322		Cutibacterium	0.991322	0.703131	0.893853	0.3753	0.487891
Lactobacillus	1.84776	2.87416	-1.86595	0.0675164	0.292571		Lactobacillus	1.70409	3.15315	-2.31067	0.024803	0.10748		Lactobacillus	1.78201	2.30765	-0.977023	0.333346	0.4815		Lactobacillus	2.01467	3.11016	-1.53538	0.130516	0.212891
Micrococcus	1.92245	2.55441	-1.02591	0.309727	0.513113		Micrococcus	2.20525	2.1802	0.0388866	0.96912	0.9774		Micrococcus	2.32145	2.04397	0.474116	0.637567	0.753489		Micrococcus	1.46109	1.46644	-0.0141391	0.988777	0.988777
Mitsuokella	1.18935	2.08808	-0.744715	0.459615	0.663889		Mitsuokella	0.712826	2.68328	-1.66303	0.102129	0.255851		Mitsuokella	0	1.41737	-2.06005	0.0487977	0.261148		Mitsuokella	0.512439	3.28971	-2.29697	0.026655	0.093713
Unassinged	12.8293	13.3657	-0.267204	0.790321	0.790321		Unassinged	12.8694	16.7062	-1.86011	0.0682749	0.221893		Unassinged	11.8869	15.1654	-1.88976	0.0643569	0.261148		NA.	13.7175	19.0421	-2.15059	0.0360434	0.093713
Prevotella	2.10492	3.82613	-1.01286	0.315762	0.513113		Prevotella	2.17935	4.9381	-1.59135	0.118085	0.255851		Prevotella	0.563231	2.8739	-1.80971	0.0803532	0.261148		Prevotella	1.87255	5.34681	-2.23794	0.0301546	0.093713
Pseudomonas	1.31628	1.14631	0.512374	0.610718	0.790321		Pseudomonas	1.68007	1.61971	0.131274	0.896047	0.9774		Pseudomonas	1.57704	1.37791	0.60115	0.550211	0.715274		Pseudomonas	1.22881	1.87891	-1.53366	0.13101	0.212891
Sphingomonas	1.03671	1.12513	-0.302197	0.76377	0.790321		Sphingomonas	1.68228	1.31966	0.869898	0.388073	0.720707		Sphingomonas	1.17873	0.87511	1.21191	0.230838	0.428699		Sphingomonas	1.42562	0.877481	1.26237	0.213102	0.307814
Staphylococcus	9.10423	5.06197	2.70867	0.00983983	0.127918		Staphylococcus	8.40619	4.0594	3.02317	0.00459916	0.0597891		Staphylococcus	15.9311	7.41083	2.806	0.00752106	0.0977738		Staphylococcus	12.6316	4.37092	3.40455	0.00172535	0.0112147
Streptococcus	8.40613	4.56775	2.0534	0.0473161	0.292571		Streptococcus	6.14844	2.6796	2.62257	0.0132455	0.086096		Streptococcus	4.27922	3.37802	1.04879	0.299091	0.4815		Streptococcus	5.02459	2.09823	3.46654	0.00132822	0.0112147
Minor	46.7612	46.0818	0.329943	0.742713	0.790321		Minor	48.411	48.3427	0.0284698	0.9774	0.9774		Minor	44.1825	45.2908	-0.38324	0.703083	0.761674		Minor	47.2526	48.8832	-0.592115	0.557036	0.658316
ASV Richness
De							Dd							Me							Md
Genera	AD	HC	t.value	P.value	q.value		Genera	AD	HC	t.value	P.value	q.value		Genera	AD	HC	t.value	P.value	q.value		Genera	AD	HC	t.value	P.value	q.value
Acinetobacter	11.1481	8.73333	0.986115	0.328726	0.723198		Acinetobacter	8.66667	5.93548	1.73294	0.0894631	0.301255		Acinetobacter	8.82143	6.44828	1.37472	0.174853	0.320564		Acinetobacter	7.15385	4.54839	2.01301	0.0504995	0.0925823
Corynebacterium	44.963	40.2	0.516434	0.607633	0.742663		Corynebacterium	26.963	15.8387	1.63513	0.109547	0.301255		Corynebacterium	33.6786	26	1.10872	0.272508	0.428227		Corynebacterium	25.7692	12.7097	2.23985	0.0304481	0.0669859
Cutibacterium	4.62963	5.63333	-0.675359	0.502669	0.742663		Cutibacterium	2.7037	1.87097	0.932957	0.355032	0.433927		Cutibacterium	3.39286	4.10345	-0.547936	0.58697	0.717408		Cutibacterium	2.19231	1.32258	1.49081	0.141902	0.222989
Lactobacillus	7.55556	7.56667	-0.00615149	0.995115	0.995115		Lactobacillus	5.48148	7.64516	-1.09598	0.277797	0.433927		Lactobacillus	5.25	5.06897	0.11362	0.909963	0.962981		Lactobacillus	5.73077	7.70968	-0.854319	0.396641	0.484784
Micrococcus	5.74074	6.16667	-0.252474	0.801667	0.881833		Micrococcus	3.48148	2.70968	0.953006	0.344748	0.433927		Micrococcus	3.53571	3.48276	0.0467228	0.962981	0.962981		Micrococcus	2.61538	1.83871	1.16562	0.249132	0.342557
Mitsuokella	4.51852	6.96667	-0.545772	0.587435	0.742663		Mitsuokella	3.33333	9.93548	-1.27626	0.207183	0.379835		Mitsuokella	0	4.7931	-1.5924	0.122523	0.320564		Mitsuokella	0.423077	12.129	-2.67061	0.0120181	0.0406606
Unassinged	64.7778	50.5	1.37294	0.175808	0.483471		Unassinged	43.1852	42.3226	0.10381	0.917722	0.917722		Unassinged	47.6786	39.1724	0.844509	0.402315	0.553183		NA.	47.3462	44.9032	0.224985	0.822997	0.822997
Prevotella	6.55556	10.0667	-0.739143	0.463009	0.742663		Prevotella	6.11111	13.129	-1.30748	0.196613	0.379835		Prevotella	1.78571	6.68966	-1.48023	0.149302	0.320564		Prevotella	2.84615	13.8065	-2.5743	0.0147857	0.0406606
Pseudomonas	7.2963	3.93333	1.62335	0.113666	0.416774		Pseudomonas	3.96296	3.54839	0.417924	0.677808	0.745589		Pseudomonas	4.89286	3	2.1781	0.0337355	0.123697		Pseudomonas	3.23077	3.51613	-0.345385	0.731142	0.804257
Staphylococcus	35.4074	16.3667	2.99871	0.00430593	0.0473653		Staphylococcus	18.5556	5.77419	3.2792	0.00274496	0.0301946		Staphylococcus	28.1071	10.2759	3.83077	0.000347374	0.00382112		Staphylococcus	24.2308	6.64516	3.42333	0.00153199	0.0168519
Streptococcus	47.963	18.2667	2.4918	0.0170631	0.093847		Streptococcus	25.6296	6.22581	2.35116	0.0262986	0.144643		Streptococcus	16.1786	7.89655	2.37285	0.0225401	0.123697		Streptococcus	17.9231	5.06452	2.71786	0.0112534	0.0406606

## Sheet: Table S5
Table S5 Significant differences in the relative abundances of individual ASVs were investigated from the bacterial communities from the four skin groups (Dry epidermis [De], Dry dermis [Dd], Moist epidermis [Me], Moist dermis [Md]).
De													Dd													Me													Md
ASVNo.	Kingdom	Phylum	Class	Order	Family	Genus	AD	HC	t.value	P.value	q.value		ASVNo.	Kingdom	Phylum	Class	Order	Family	Genus	AD	HC	t.value	P.value	q.value		ASVNo.	Kingdom	Phylum	Class	Order	Family	Genus	AD	HC	t.value	P.value	q.value		ASVNo.	Kingdom	Phylum	Class	Order	Family	Genus	AD	HC	t.value	P.value
SeqVar3	Bacteria	Firmicutes	Bacilli	Staphylococcales	Staphylococcaceae	Staphylococcus	0.71607	0.397706	2.72839	0.00912407	0.408724		SeqVar1	Bacteria	Firmicutes	Bacilli	Staphylococcales	Staphylococcaceae	Staphylococcus	0.714554	0.182829	2.68777	0.0104463	0.382413		SeqVar1	Bacteria	Firmicutes	Bacilli	Staphylococcales	Staphylococcaceae	Staphylococcus	1.26635	0.364516	3.09422	0.00350241	0.623722		SeqVar1	Bacteria	Firmicutes	Bacilli	Staphylococcales	Staphylococcaceae	Staphylococcus	0.920611	0.137077	5.32487	4.66353e-06
SeqVar19	Bacteria	Actinobacteriota	Actinobacteria	Corynebacteriales	Corynebacteriaceae	Corynebacterium	0.16107	0.319832	-2.63932	0.0115597	0.408724		SeqVar3	Bacteria	Firmicutes	Bacilli	Staphylococcales	Staphylococcaceae	Staphylococcus	1.08774	0.507261	2.68747	0.00997932	0.382413		SeqVar3	Bacteria	Firmicutes	Bacilli	Staphylococcales	Staphylococcaceae	Staphylococcus	1.4965	0.62861	2.59675	0.0131512	0.623722		SeqVar34	Bacteria	Firmicutes	Bacilli	Staphylococcales	Gemellaceae	Gemella	0.273468	0.0352945	4.09359	0.000260749
SeqVar28	Bacteria	Firmicutes	Bacilli	Staphylococcales	Staphylococcaceae	Staphylococcus	0.185394	0.0213368	3.12915	0.00376624	0.408724		SeqVar20	Bacteria	Firmicutes	Bacilli	Lactobacillales	Lactobacillaceae	Lactobacillus	0.0860699	0.54357	-2.74581	0.0091017	0.382413		SeqVar16	Bacteria	Actinobacteriota	Actinobacteria	Micrococcales	Micrococcaceae	Micrococcus	0.313242	0.0939033	2.03381	0.0491063	0.623722		SeqVar71	Bacteria	Proteobacteria	Gammaproteobacteria	Burkholderiales	Neisseriaceae	Neisseria	0.24233	0.0179223	3.67063	0.00104202
SeqVar34	Bacteria	Firmicutes	Bacilli	Staphylococcales	Gemellaceae	Gemella	0.349686	0.183616	2.623	0.0116239	0.408724		SeqVar33	Bacteria	Actinobacteriota	Actinobacteria	Corynebacteriales	Corynebacteriaceae	Lawsonella	0.426025	0.192982	1.69878	0.0977478	0.382413		SeqVar20	Bacteria	Firmicutes	Bacilli	Lactobacillales	Lactobacillaceae	Lactobacillus	0.0328492	0.416596	-2.43446	0.021409	0.623722		SeqVar3	Bacteria	Firmicutes	Bacilli	Staphylococcales	Staphylococcaceae	Staphylococcus	1.21101	0.503489	2.74329	0.00877083
SeqVar179	Bacteria	Firmicutes	Bacilli	Lactobacillales	Aerococcaceae	Abiotrophia	0.129029	0.045797	2.59325	0.0123884	0.408724		SeqVar34	Bacteria	Firmicutes	Bacilli	Staphylococcales	Gemellaceae	Gemella	0.340727	0.116596	2.40388	0.0213276	0.382413		SeqVar21	Bacteria	Actinobacteriota	Actinobacteria	Micrococcales	Micrococcaceae	Micrococcus	0.243489	0.0846209	1.74944	0.0880808	0.623722		SeqVar4	Bacteria	Firmicutes	Bacilli	Staphylococcales	Staphylococcaceae	Staphylococcus	1.58081	0.706392	2.52716	0.0162225
SeqVar193	Bacteria	Actinobacteriota	Actinobacteria	Corynebacteriales	Corynebacteriaceae	Corynebacterium	0.0257879	0.18327	-2.73762	0.009901	0.408724		SeqVar44	Bacteria	Proteobacteria	Alphaproteobacteria	Rhodobacterales	Rhodobacteraceae	Paracoccus	0.169029	0	2.05993	0.0495464	0.382413		SeqVar26	Bacteria	Proteobacteria	Gammaproteobacteria	Pasteurellales	Pasteurellaceae	Haemophilus	0.145707	0.388817	-1.89754	0.0663422	0.623722		SeqVar5	Bacteria	Firmicutes	Bacilli	Lactobacillales	Streptococcaceae	Streptococcus	0.670408	0.3478	2.91	0.00567845
SeqVar198	Bacteria	Firmicutes	Bacilli	Staphylococcales	Staphylococcaceae	Staphylococcus	0.219961	0.0802972	2.47261	0.017624	0.408724		SeqVar49	Bacteria	Firmicutes	Bacilli	Lactobacillales	Lactobacillaceae	Lactobacillus	0.111203	0.315846	-1.93067	0.059897	0.382413		SeqVar27	Bacteria	Firmicutes	Bacilli	Lactobacillales	Lactobacillaceae	Lactobacillus	0.153183	0.0440659	1.84301	0.0728814	0.623722		SeqVar28	Bacteria	Firmicutes	Bacilli	Staphylococcales	Staphylococcaceae	Staphylococcus	0.632383	0.0617659	2.45514	0.0210151
SeqVar208	Bacteria	Firmicutes	Bacilli	Staphylococcales	Gemellaceae	Gemella	0.151027	0.0370304	2.97434	0.00510035	0.408724		SeqVar52	Bacteria	Firmicutes	Bacilli	Staphylococcales	Staphylococcaceae	Staphylococcus	0.22351	0.0438713	2.62109	0.0128809	0.382413		SeqVar28	Bacteria	Firmicutes	Bacilli	Staphylococcales	Staphylococcaceae	Staphylococcus	0.710816	0.186618	2.48488	0.0167798	0.623722		SeqVar43	Bacteria	Firmicutes	Bacilli	Lactobacillales	Streptococcaceae	Streptococcus	0.265076	0.0446497	3.25484	0.00242485
SeqVar226	Bacteria	Proteobacteria	Alphaproteobacteria	Rhizobiales	Beijerinckiaceae	Methylobacterium-Methylorubrum	0.12437	0.0480406	2.48264	0.0164833	0.408724		SeqVar53	Bacteria	Firmicutes	Bacilli	Lactobacillales	Carnobacteriaceae	Granulicatella	0.100459	0.0198346	2.15822	0.0380002	0.382413		SeqVar43	Bacteria	Firmicutes	Bacilli	Lactobacillales	Streptococcaceae	Streptococcus	0.269866	0.130196	1.76501	0.0835492	0.623722		SeqVar53	Bacteria	Firmicutes	Bacilli	Lactobacillales	Carnobacteriaceae	Granulicatella	0.0957662	0.00848322	2.91743	0.00670254
SeqVar957	Bacteria	Firmicutes	Bacilli	Staphylococcales	Staphylococcaceae	Staphylococcus	0.0824674	0	2.79756	0.00956427	0.408724		SeqVar61	Bacteria	Firmicutes	Bacilli	Lactobacillales	Carnobacteriaceae	Granulicatella	0.328459	0.150305	1.99959	0.052166	0.382413		SeqVar53	Bacteria	Firmicutes	Bacilli	Lactobacillales	Carnobacteriaceae	Granulicatella	0.127415	0.0419021	1.94184	0.0578869	0.623722		SeqVar121	Bacteria	Proteobacteria	Gammaproteobacteria	Burkholderiales	Neisseriaceae	Neisseria	0.103655	0	3.39933	0.00227062
SeqVar1057	Bacteria	Firmicutes	Bacilli	Erysipelotrichales	Erysipelotrichaceae	Solobacterium	0.0431054	0.0032877	2.67747	0.0121412	0.408724		SeqVar71	Bacteria	Proteobacteria	Gammaproteobacteria	Burkholderiales	Neisseriaceae	Neisseria	0.364903	0.14802	1.67595	0.102663	0.382413		SeqVar70	Bacteria	Proteobacteria	Gammaproteobacteria	Pseudomonadales	Moraxellaceae	Acinetobacter	0.144062	0.0483946	1.72853	0.0918785	0.623722		SeqVar143	Bacteria	Firmicutes	Bacilli	Lactobacillales	Streptococcaceae	Streptococcus	0.182395	0.0218019	2.40921	0.0221214
SeqVar3189	Bacteria	Proteobacteria	Alphaproteobacteria	Azospirillales	Azospirillaceae	Azospirillum	0.0473872	0	3.44542	0.00194795	0.408724		SeqVar74	Bacteria	Firmicutes	Clostridia	Peptostreptococcales-Tissierellales	Peptostreptococcales-Tissierellales_fa	Peptoniphilus	0.185316	0.0390676	2.08652	0.0450131	0.382413		SeqVar71	Bacteria	Proteobacteria	Gammaproteobacteria	Burkholderiales	Neisseriaceae	Neisseria	0.210093	0.109839	1.66287	0.102118	0.623722		SeqVar145	Bacteria	Actinobacteriota	Actinobacteria	Micrococcales	Micrococcaceae	Rothia	0.253891	0.0645315	2.81295	0.007128
SeqVar3780	Bacteria	Firmicutes	Bacilli	Lactobacillales	Streptococcaceae	Streptococcus	0.0695705	0.00594885	2.79872	0.00890641	0.408724		SeqVar80	Bacteria	Actinobacteriota	Actinobacteria	Corynebacteriales	Dietziaceae	Dietzia	0.0117729	0.0910902	-1.77419	0.0848792	0.382413		SeqVar77	Bacteria	Bacteroidota	Bacteroidia	Bacteroidales	Prevotellaceae	Prevotella	0.0500029	0.235146	-1.72633	0.0930744	0.623722		SeqVar148	Bacteria	Actinobacteriota	Actinobacteria	Micrococcales	Micrococcaceae	Kocuria	0.0628636	0	2.62955	0.0144177
SeqVar4153	Bacteria	Firmicutes	Bacilli	Bacillales	Bacillaceae	Bacillus	0.0526664	0	2.96945	0.00633773	0.408724		SeqVar87	Bacteria	Firmicutes	Bacilli	Lactobacillales	Streptococcaceae	Streptococcus	0.160437	0	2.71276	0.0116771	0.382413		SeqVar87	Bacteria	Firmicutes	Bacilli	Lactobacillales	Streptococcaceae	Streptococcus	0.0786754	0	2.64601	0.0134173	0.623722		SeqVar149	Bacteria	Firmicutes	Bacilli	Staphylococcales	Staphylococcaceae	Staphylococcus	0.21116	0	2.79668	0.00978563
SeqVar4192	Bacteria	Proteobacteria	Gammaproteobacteria	Pseudomonadales	Pseudomonadaceae	Pseudomonas	0.0380036	0	2.54078	0.0173719	0.408724		SeqVar94	Bacteria	Proteobacteria	Gammaproteobacteria	Burkholderiales	Comamonadaceae	Delftia	0.165491	0.536785	-1.91938	0.0624212	0.382413		SeqVar93	Bacteria	Proteobacteria	Gammaproteobacteria	Pseudomonadales	Moraxellaceae	Acinetobacter	0.295801	0.559713	-2.32022	0.0255111	0.623722		SeqVar179	Bacteria	Firmicutes	Bacilli	Lactobacillales	Aerococcaceae	Abiotrophia	0.0930211	0	2.7187	0.0117382
SeqVar6226	Bacteria	Acidobacteriota	Acidobacteriae	Acidobacteriales	Acidobacteriaceae_(Subgroup_1)	Granulicella	0.0468108	0.00398781	2.84389	0.0079602	0.408724		SeqVar95	Bacteria	Bacteroidota	Bacteroidia	Bacteroidales	Prevotellaceae	Prevotella	0.107535	0.300146	-1.76555	0.0839665	0.382413		SeqVar106	Bacteria	Actinobacteriota	Actinobacteria	Corynebacteriales	Corynebacteriaceae	Corynebacterium	0.33718	0.11341	2.10088	0.0424922	0.623722		SeqVar198	Bacteria	Firmicutes	Bacilli	Staphylococcales	Staphylococcaceae	Staphylococcus	0.188305	0.0247008	2.83765	0.0080486
SeqVar6486	Bacteria	Firmicutes	Bacilli	Lactobacillales	NA	NA	0.0501309	0	2.6421	0.0137646	0.408724		SeqVar98	Bacteria	Actinobacteriota	Actinobacteria	Micrococcales	Micrococcaceae	Rothia	0.280054	0.0865752	2.19325	0.0357525	0.382413		SeqVar115	Bacteria	Firmicutes	Clostridia	Peptostreptococcales-Tissierellales	Peptostreptococcales-Tissierellales_fa	Fenollaria	0.161691	0.0632865	1.76342	0.085052	0.623722		SeqVar208	Bacteria	Firmicutes	Bacilli	Staphylococcales	Gemellaceae	Gemella	0.127487	0.00848322	2.65015	0.0133194
SeqVar6834	Bacteria	Firmicutes	Bacilli	Lactobacillales	Streptococcaceae	Streptococcus	0.0712131	0.00869708	2.9284	0.00637706	0.408724		SeqVar106	Bacteria	Actinobacteriota	Actinobacteria	Corynebacteriales	Corynebacteriaceae	Corynebacterium	0.19081	0.0406753	1.678	0.102631	0.382413		SeqVar145	Bacteria	Actinobacteriota	Actinobacteria	Micrococcales	Micrococcaceae	Rothia	0.31592	0.150865	1.82804	0.0734366	0.623722		SeqVar260	Bacteria	Actinobacteriota	Actinobacteria	Corynebacteriales	Corynebacteriaceae	Corynebacterium	0.0582394	0.00627828	2.47257	0.0193261
SeqVar7118	Bacteria	Firmicutes	Bacilli	Staphylococcales	Staphylococcaceae	Staphylococcus	0.0558711	0	2.55401	0.0168554	0.408724		SeqVar121	Bacteria	Proteobacteria	Gammaproteobacteria	Burkholderiales	Neisseriaceae	Neisseria	0.197502	0.0547288	2.0606	0.0451251	0.382413		SeqVar184	Bacteria	NA	NA	NA	NA	NA	0.525741	0.846729	-1.83753	0.07221	0.623722		SeqVar625	Bacteria	Firmicutes	Bacilli	Lactobacillales	Streptococcaceae	Streptococcus	0.129717	0	2.87528	0.00813075
SeqVar7223	Bacteria	Firmicutes	Bacilli	Lactobacillales	Streptococcaceae	Streptococcus	0.072474	0.00898847	2.93347	0.00628425	0.408724		SeqVar143	Bacteria	Firmicutes	Bacilli	Lactobacillales	Streptococcaceae	Streptococcus	0.130627	0.0245269	2.01026	0.051234	0.382413		SeqVar210	Bacteria	Proteobacteria	Gammaproteobacteria	Pasteurellales	Pasteurellaceae	Haemophilus	0.0732705	0.013968	1.80621	0.078719	0.623722		SeqVar712	Bacteria	Firmicutes	Negativicutes	Veillonellales-Selenomonadales	Selenomonadaceae	Mitsuokella	0	0.185788	-2.76399	0.00966578
SeqVar8174	Bacteria	Firmicutes	Bacilli	Lactobacillales	Streptococcaceae	Streptococcus	0.0552107	0.00292586	2.85723	0.00806977	0.408724		SeqVar145	Bacteria	Actinobacteriota	Actinobacteria	Micrococcales	Micrococcaceae	Rothia	0.264443	0.0590836	2.72964	0.00971582	0.382413		SeqVar255	Bacteria	Actinobacteriota	Actinobacteria	Corynebacteriales	Nocardiaceae	Rhodococcus	0.0693158	0.00946767	1.68979	0.101818	0.623722		SeqVar794	Bacteria	Bacteroidota	Bacteroidia	Bacteroidales	Prevotellaceae	Prevotella	0	0.155524	-3.03076	0.00498782
SeqVar8296	Bacteria	Campilobacterota	Campylobacteria	Campylobacterales	Sulfurovaceae	Sulfurovum	0.0517846	0	3.16094	0.00396827	0.408724		SeqVar149	Bacteria	Firmicutes	Bacilli	Staphylococcales	Staphylococcaceae	Staphylococcus	0.215507	0	2.01831	0.053986	0.382413		SeqVar292	Bacteria	Actinobacteriota	Actinobacteria	Micrococcales	Dermabacteraceae	Brachybacterium	0.0757052	0.0189717	1.77341	0.0842448	0.623722		SeqVar804	Bacteria	Bacteroidota	Bacteroidia	Bacteroidales	Prevotellaceae	Prevotella	0	0.0925263	-2.4581	0.0199612
SeqVar10156	Bacteria	Firmicutes	Bacilli	Lactobacillales	Streptococcaceae	Streptococcus	0.0527576	0.00402551	2.63969	0.0132927	0.408724		SeqVar153	Bacteria	Firmicutes	Negativicutes	Veillonellales-Selenomonadales	Veillonellaceae	Dialister	0.0338286	0.248209	-2.26913	0.0289438	0.382413		SeqVar330	Bacteria	Actinobacteriota	Actinobacteria	Corynebacteriales	Corynebacteriaceae	Corynebacterium	0.0648801	0.0149508	1.78639	0.0824704	0.623722		SeqVar1042	Bacteria	Firmicutes	Clostridia	Lachnospirales	Lachnospiraceae	Roseburia	0	0.134513	-2.83608	0.00810354
SeqVar11046	Bacteria	Firmicutes	Bacilli	Lactobacillales	Streptococcaceae	Streptococcus	0.0362927	0.00344834	2.55342	0.0159862	0.408724		SeqVar175	Bacteria	Actinobacteriota	Actinobacteria	Micrococcales	Micrococcaceae	Rothia	0.0553487	0.0106086	1.69649	0.0984609	0.382413		SeqVar352	Bacteria	Actinobacteriota	Actinobacteria	Corynebacteriales	Corynebacteriaceae	Corynebacterium	0.0944041	0.0165986	1.68095	0.102944	0.623722		SeqVar1358	Bacteria	Proteobacteria	Gammaproteobacteria	Enterobacterales	Morganellaceae	Buchnera	0.00638404	0.0875961	-2.69897	0.0109054
SeqVar11287	Bacteria	Firmicutes	Bacilli	NA	NA	NA	0.0572516	0	2.61704	0.0145853	0.408724		SeqVar179	Bacteria	Firmicutes	Bacilli	Lactobacillales	Aerococcaceae	Abiotrophia	0.115702	0.0284539	1.79394	0.079035	0.382413		SeqVar374	Bacteria	Firmicutes	Clostridia	Peptostreptococcales-Tissierellales	Peptostreptococcales-Tissierellales_fa	Anaerococcus	0.0594036	0.010735	1.70001	0.0991635	0.623722		SeqVar1400	Bacteria	Firmicutes	Negativicutes	Veillonellales-Selenomonadales	Selenomonadaceae	Mitsuokella	0	0.115111	-2.63509	0.013182
SeqVar16542	Bacteria	Firmicutes	Bacilli	Staphylococcales	Staphylococcaceae	Staphylococcus	0.0333355	0.00299813	2.57907	0.0151267	0.408724		SeqVar198	Bacteria	Firmicutes	Bacilli	Staphylococcales	Staphylococcaceae	Staphylococcus	0.196402	0.0300175	1.82714	0.0784093	0.382413		SeqVar465	Bacteria	Actinobacteriota	Actinobacteria	Corynebacteriales	Corynebacteriaceae	Corynebacterium	0.0822053	0.00990706	1.92543	0.0633851	0.623722		SeqVar1539	Bacteria	Bacteroidota	Bacteroidia	Bacteroidales	Prevotellaceae	Prevotella	0	0.147186	-2.46421	0.019682
SeqVar17612	Bacteria	Firmicutes	Bacilli	Lactobacillales	Streptococcaceae	Streptococcus	0.0406082	0.00386085	2.50451	0.0179543	0.408724		SeqVar201	Bacteria	Bacteroidota	Bacteroidia	Bacteroidales	Prevotellaceae	Prevotella	0.0311923	0.21291	-2.25774	0.0294759	0.382413		SeqVar505	Bacteria	Firmicutes	Clostridia	Lachnospirales	Lachnospiraceae	Lachnoclostridium	0.0125165	0.0672738	-1.68721	0.0998755	0.623722		SeqVar1601	Bacteria	Firmicutes	Negativicutes	Veillonellales-Selenomonadales	Selenomonadaceae	Mitsuokella	0	0.09229	-2.41754	0.0219107
SeqVar18353	Bacteria	Firmicutes	Bacilli	Staphylococcales	Staphylococcaceae	Staphylococcus	0.0507731	0.00731668	3.05596	0.00437814	0.408724		SeqVar203	Bacteria	Proteobacteria	Gammaproteobacteria	Pasteurellales	Pasteurellaceae	Haemophilus	0.0601616	0.00901776	1.77654	0.0852604	0.382413		SeqVar562	Bacteria	Firmicutes	Clostridia	Peptostreptococcales-Tissierellales	Peptostreptococcales-Tissierellales_fa	Parvimonas	0.0527044	0.00640155	2.44012	0.0200749	0.623722		SeqVar1707	Bacteria	Firmicutes	Clostridia	Oscillospirales	Oscillospiraceae	NK4A214_group	0	0.138412	-2.87543	0.00735417
SeqVar19552	Bacteria	Actinobacteriota	Actinobacteria	Corynebacteriales	Corynebacteriaceae	Corynebacterium	0.0523639	0.0116362	2.4869	0.0177059	0.408724		SeqVar208	Bacteria	Firmicutes	Bacilli	Staphylococcales	Gemellaceae	Gemella	0.231124	0.0517065	2.7588	0.00876244	0.382413		SeqVar720	Bacteria	Proteobacteria	Alphaproteobacteria	Rhizobiales	Rhizobiaceae	Allorhizobium-Neorhizobium-Pararhizobium-Rhizobium	0.130673	0.0565376	1.7059	0.0940469	0.623722		SeqVar2119	Bacteria	Firmicutes	Bacilli	Lactobacillales	Streptococcaceae	Streptococcus	0.120204	0.0264029	3.01177	0.00442603
SeqVar22478	Bacteria	Firmicutes	Bacilli	Staphylococcales	Staphylococcaceae	Staphylococcus	0.0266361	0	2.62242	0.0144053	0.408724		SeqVar278	Bacteria	Proteobacteria	Gammaproteobacteria	Pseudomonadales	Moraxellaceae	Acinetobacter	0.0100085	0.0569775	-2.14473	0.0374889	0.382413		SeqVar734	Bacteria	Proteobacteria	Alphaproteobacteria	Rhizobiales	Rhizobiaceae	Brucella	0.121216	0.00473768	2.11429	0.0437271	0.623722		SeqVar2210	Bacteria	Bacteroidota	Bacteroidia	Bacteroidales	Prevotellaceae	Prevotella	0	0.0413128	-2.48796	0.0186293
SeqVar22792	Bacteria	Firmicutes	Bacilli	Lactobacillales	Streptococcaceae	Streptococcus	0.0364497	0.00299813	2.62749	0.0135938	0.408724		SeqVar292	Bacteria	Actinobacteriota	Actinobacteria	Micrococcales	Dermabacteraceae	Brachybacterium	0.0237184	0.122444	-1.76675	0.0857988	0.382413		SeqVar807	Bacteria	Actinobacteriota	Actinobacteria	Propionibacteriales	Propionibacteriaceae	Cutibacterium	0.199805	0.45222	-2.14613	0.0387994	0.623722		SeqVar2484	Bacteria	Firmicutes	Clostridia	Lachnospirales	Lachnospiraceae	Lachnoclostridium	0	0.0693607	-2.61186	0.0139303
SeqVar33581	Bacteria	Firmicutes	Bacilli	Lactobacillales	Streptococcaceae	Streptococcus	0.0264903	0	2.75387	0.0106033	0.408724		SeqVar318	Bacteria	Firmicutes	Clostridia	Peptostreptococcales-Tissierellales	Peptostreptococcales-Tissierellales_fa	Peptoniphilus	0.0661207	0.00856619	1.79101	0.0833951	0.382413		SeqVar825	Bacteria	Firmicutes	Bacilli	Lactobacillales	Streptococcaceae	Streptococcus	0.0480597	0.18728	-2.00863	0.0513076	0.623722		SeqVar2524	Bacteria	Proteobacteria	Gammaproteobacteria	Burkholderiales	Alcaligenaceae	Alcaligenes	0.0187817	0.132139	-2.65542	0.0116744
SeqVar36846	Bacteria	Firmicutes	Bacilli	Lactobacillales	NA	NA	0.0350732	0	2.96403	0.00642134	0.408724		SeqVar319	Bacteria	Firmicutes	Clostridia	Oscillospirales	Ruminococcaceae	Faecalibacterium	0.106383	0.305174	-2.5624	0.0133363	0.382413		SeqVar1364	Bacteria	Proteobacteria	Gammaproteobacteria	Enterobacterales	Yersiniaceae	Serratia	0.00978666	0.117268	-1.96885	0.0583146	0.623722		SeqVar2828	Bacteria	Firmicutes	Bacilli	Lactobacillales	Streptococcaceae	Streptococcus	0.0664377	0.0135209	2.41437	0.0208181
SeqVar46421	Bacteria	Firmicutes	Bacilli	Lactobacillales	Streptococcaceae	Streptococcus	0.0244325	0	2.52331	0.0180762	0.408724		SeqVar330	Bacteria	Actinobacteriota	Actinobacteria	Corynebacteriales	Corynebacteriaceae	Corynebacterium	0.0869043	0.0233349	1.77077	0.0844451	0.382413		SeqVar1534	Bacteria	Firmicutes	Bacilli	Staphylococcales	Staphylococcaceae	Jeotgalicoccus	0.0790338	0	2.63986	0.0136112	0.623722		SeqVar2919	Bacteria	Bacteroidota	Bacteroidia	Bacteroidales	Tannerellaceae	Parabacteroides	0.00845522	0.11842	-2.58152	0.0145518
SeqVar46453	Bacteria	Firmicutes	Bacilli	Lactobacillales	Streptococcaceae	Streptococcus	0.0371917	0.0059689	2.69729	0.0108523	0.408724		SeqVar340	Bacteria	Firmicutes	Negativicutes	Veillonellales-Selenomonadales	Veillonellaceae	Veillonella	0.118559	0.0159531	2.19704	0.0361253	0.382413		SeqVar2228	Bacteria	Actinobacteriota	Actinobacteria	Micrococcales	Microbacteriaceae	Leifsonia	0.109836	0.0374679	1.75733	0.0844879	0.623722		SeqVar3267	Bacteria	Bacteroidota	Bacteroidia	Bacteroidales	Prevotellaceae	Prevotella	0	0.0565904	-2.60897	0.0140259
SeqVar48109	Bacteria	Firmicutes	Bacilli	Lactobacillales	Streptococcaceae	Streptococcus	0.0253348	0	2.59506	0.0153425	0.408724		SeqVar379	Bacteria	Proteobacteria	Gammaproteobacteria	Pseudomonadales	Moraxellaceae	Acinetobacter	0.00508562	0.0624894	-2.08257	0.0453403	0.382413		SeqVar2460	Bacteria	Patescibacteria	Saccharimonadia	Saccharimonadales	Saccharimonadaceae	TM7a	0.0103736	0.112612	-1.77329	0.0863781	0.623722		SeqVar3453	Bacteria	Actinobacteriota	Actinobacteria	Propionibacteriales	Propionibacteriaceae	Cutibacterium	0.129705	0.0146384	2.64164	0.0133395
SeqVar7386	Bacteria	Firmicutes	Bacilli	Staphylococcales	Staphylococcaceae	Staphylococcus	0.0409126	0	2.50887	0.0186784	0.410925		SeqVar389	Bacteria	Proteobacteria	Gammaproteobacteria	Aeromonadales	Aeromonadaceae	Aeromonas	0.00739837	0.101733	-1.94496	0.0607746	0.382413		SeqVar2636	Bacteria	Bacteroidota	Bacteroidia	Bacteroidales	Muribaculaceae	NA	0.00668511	0.082254	-1.8249	0.0781594	0.623722		SeqVar3681	Bacteria	Firmicutes	Bacilli	NA	NA	NA	0.0704556	0.00826268	2.41064	0.0221057
SeqVar825	Bacteria	Firmicutes	Bacilli	Lactobacillales	Streptococcaceae	Streptococcus	0.0396839	0.154582	-2.37825	0.0223628	0.414399		SeqVar394	Bacteria	Proteobacteria	Gammaproteobacteria	Enterobacterales	Erwiniaceae	Pantoea	0.0235738	0.0892646	-1.87418	0.0674079	0.382413		SeqVar2707	Bacteria	Bacteroidota	Bacteroidia	Bacteroidales	Muribaculaceae	NA	0.0619216	0.00966687	1.69664	0.0992235	0.623722		SeqVar4835	Bacteria	Firmicutes	Clostridia	Clostridiales	Clostridiaceae	Clostridium_sensu_stricto_12	0	0.0792639	-2.57746	0.0151108
SeqVar1292	Bacteria	Actinobacteriota	Actinobacteria	Propionibacteriales	Propionibacteriaceae	Cutibacterium	0.0619759	0.207461	-2.39333	0.0214381	0.414399		SeqVar395	Bacteria	Firmicutes	Negativicutes	Veillonellales-Selenomonadales	Veillonellaceae	Dialister	0.0251039	0.172072	-2.19119	0.0344201	0.382413		SeqVar3073	Bacteria	Actinobacteriota	Actinobacteria	Micrococcales	Microbacteriaceae	NA	0.00663561	0.133693	-2.34134	0.0263348	0.623722		SeqVar4915	Bacteria	Firmicutes	Bacilli	Lactobacillales	Lactobacillaceae	Lactobacillus	0	0.0770277	-2.74863	0.0100333
SeqVar1534	Bacteria	Firmicutes	Bacilli	Staphylococcales	Staphylococcaceae	Jeotgalicoccus	0.0656854	0.0152443	2.36189	0.0229091	0.414399		SeqVar450	Bacteria	Actinobacteriota	Actinobacteria	Corynebacteriales	Corynebacteriaceae	Corynebacterium	0.0601849	0.010778	1.81844	0.0774314	0.382413		SeqVar3415	Bacteria	Firmicutes	Bacilli	Staphylococcales	Staphylococcaceae	Staphylococcus	0.0825946	0.00618572	1.68681	0.102742	0.623722		SeqVar5042	Bacteria	NA	NA	NA	NA	NA	0	0.0872843	-2.57173	0.0153161
SeqVar1914	Bacteria	Firmicutes	Bacilli	Erysipelotrichales	Erysipelotrichaceae	Turicibacter	0.088779	0.0136095	2.4325	0.0208851	0.414399		SeqVar505	Bacteria	Firmicutes	Clostridia	Lachnospirales	Lachnospiraceae	Lachnoclostridium	0.0342147	0.140535	-2.1567	0.0372876	0.382413		SeqVar3453	Bacteria	Actinobacteriota	Actinobacteria	Propionibacteriales	Propionibacteriaceae	Cutibacterium	0.17729	0.0634009	1.89535	0.0639504	0.623722		SeqVar5159	Bacteria	Bacteroidota	Bacteroidia	Bacteroidales	Prevotellaceae	Prevotella	0	0.0611767	-2.72764	0.0105565
SeqVar8560	Bacteria	Firmicutes	Bacilli	Lactobacillales	Streptococcaceae	Streptococcus	0.0568045	0.0103763	2.38308	0.0228713	0.414399		SeqVar556	Bacteria	Firmicutes	Negativicutes	Veillonellales-Selenomonadales	Veillonellaceae	Megasphaera	0.0542602	0.16944	-1.90375	0.0629681	0.382413		SeqVar3681	Bacteria	Firmicutes	Bacilli	NA	NA	NA	0.158113	0.0301609	2.75866	0.00855589	0.623722		SeqVar5416	Bacteria	Proteobacteria	Gammaproteobacteria	Pseudomonadales	Pseudomonadaceae	Pseudomonas	0.00880307	0.0950107	-2.44572	0.0197957
SeqVar9377	Bacteria	Firmicutes	Bacilli	Lactobacillales	Streptococcaceae	Streptococcus	0.0459191	0.00515647	2.43754	0.0206325	0.414399		SeqVar588	Bacteria	Bacteroidota	Bacteroidia	Bacteroidales	Prevotellaceae	Prevotella	0.047877	0.159396	-1.79586	0.0791315	0.382413		SeqVar4153	Bacteria	Firmicutes	Bacilli	Bacillales	Bacillaceae	Bacillus	0.0587613	0.00761277	2.22149	0.0331737	0.623722		SeqVar6093	Bacteria	Proteobacteria	Gammaproteobacteria	Pseudomonadales	Pseudomonadaceae	Pseudomonas	0.00954637	0.0883709	-2.42213	0.0206624
SeqVar11510	Bacteria	Firmicutes	Bacilli	Lactobacillales	Streptococcaceae	NA	0.0606089	0.0127293	2.44366	0.0197277	0.414399		SeqVar610	Bacteria	Proteobacteria	Gammaproteobacteria	Enterobacterales	Erwiniaceae	Pantoea	0.0188727	0.101259	-2.15348	0.0375939	0.382413		SeqVar4179	Bacteria	Actinobacteriota	Actinobacteria	Micrococcales	Micrococcaceae	Paenarthrobacter	0.0555302	0.00741486	1.79221	0.0827287	0.623722		SeqVar6808	Bacteria	Firmicutes	Bacilli	Staphylococcales	Staphylococcaceae	Staphylococcus	0.137284	0.00627828	2.94497	0.00672105
SeqVar23824	Bacteria	Firmicutes	Negativicutes	Veillonellales-Selenomonadales	Veillonellaceae	Veillonella	0.0343006	0	2.43585	0.0220172	0.414399		SeqVar686	Bacteria	Firmicutes	Clostridia	Clostridiales	Clostridiaceae	Clostridium_sensu_stricto_1	0.0692799	0.161575	-1.66342	0.102617	0.382413		SeqVar4316	Bacteria	NA	NA	NA	NA	NA	0.0824421	0.290087	-1.99254	0.0536605	0.623722		SeqVar12242	Bacteria	Firmicutes	Bacilli	Lactobacillales	Lactobacillaceae	Lactobacillus	0	0.0554737	-2.45281	0.0202064
SeqVar1	Bacteria	Firmicutes	Bacilli	Staphylococcales	Staphylococcaceae	Staphylococcus	0.708604	0.203871	2.33599	0.0262644	0.438734		SeqVar712	Bacteria	Firmicutes	Negativicutes	Veillonellales-Selenomonadales	Selenomonadaceae	Mitsuokella	0.0198049	0.115325	-1.90845	0.0634274	0.382413		SeqVar4926	Bacteria	Firmicutes	Bacilli	Staphylococcales	Staphylococcaceae	Staphylococcus	0.158576	0	2.47144	0.0200555	0.623722		SeqVar13503	Bacteria	Firmicutes	Negativicutes	Veillonellales-Selenomonadales	Selenomonadaceae	Mitsuokella	0	0.0307233	-2.47719	0.0191001
SeqVar31	Bacteria	Actinobacteriota	Actinobacteria	Corynebacteriales	Dietziaceae	Dietzia	0.149539	0.288081	-2.08331	0.0421292	0.438734		SeqVar788	Bacteria	Bacteroidota	Bacteroidia	Bacteroidales	Prevotellaceae	Prevotella	0.0200609	0.147402	-2.21356	0.0329294	0.382413		SeqVar5366	Bacteria	Proteobacteria	Gammaproteobacteria	Burkholderiales	Rhodocyclaceae	Zoogloea	0.0511832	0	2.68357	0.0122873	0.623722		SeqVar14975	Bacteria	Firmicutes	Negativicutes	Veillonellales-Selenomonadales	Selenomonadaceae	Mitsuokella	0	0.0488906	-2.50248	0.0180114
SeqVar57	Bacteria	Firmicutes	Bacilli	Lactobacillales	Aerococcaceae	Aerococcus	0.149411	0.064853	2.09707	0.0410206	0.438734		SeqVar804	Bacteria	Bacteroidota	Bacteroidia	Bacteroidales	Prevotellaceae	Prevotella	0.0190076	0.111059	-1.97977	0.054415	0.382413		SeqVar5532	Bacteria	Firmicutes	Bacilli	Staphylococcales	Staphylococcaceae	Staphylococcus	0.135995	0	2.07356	0.0477856	0.623722		SeqVar61	Bacteria	Firmicutes	Bacilli	Lactobacillales	Carnobacteriaceae	Granulicatella	0.311502	0.11414	2.33825	0.0234386
SeqVar149	Bacteria	Firmicutes	Bacilli	Staphylococcales	Staphylococcaceae	Staphylococcus	0.134926	0.00767746	2.1285	0.042615	0.438734		SeqVar818	Bacteria	Bacteroidota	Bacteroidia	Bacteroidales	Prevotellaceae	Prevotella	0.00854141	0.112337	-2.63284	0.0127919	0.382413		SeqVar5551	Bacteria	Actinobacteriota	Actinobacteria	Corynebacteriales	Nocardiaceae	Gordonia	0.00998573	0.0621199	-1.79254	0.0816125	0.623722		SeqVar6145	Bacteria	Proteobacteria	Alphaproteobacteria	Defluviicoccales	Defluviicoccaceae	Defluviicoccus	0.0054687	0.0787583	-2.37387	0.0237847
SeqVar181	Bacteria	Firmicutes	Negativicutes	Veillonellales-Selenomonadales	Veillonellaceae	Veillonella	0.0588803	0.00474046	2.2301	0.0339159	0.438734		SeqVar830	Bacteria	Firmicutes	Negativicutes	Veillonellales-Selenomonadales	Selenomonadaceae	Mitsuokella	0.0184884	0.149027	-2.29025	0.0278242	0.382413		SeqVar5711	Bacteria	NA	NA	NA	NA	NA	0.0594753	0.293282	-2.0849	0.0440772	0.623722		SeqVar8264	Bacteria	Firmicutes	Negativicutes	Veillonellales-Selenomonadales	Selenomonadaceae	Mitsuokella	0	0.0389965	-2.36179	0.0248743
SeqVar355	Bacteria	Actinobacteriota	Actinobacteria	Corynebacteriales	Corynebacteriaceae	Corynebacterium	0.105899	0.0292184	2.22994	0.0309838	0.438734		SeqVar858	Bacteria	Bacteroidota	Bacteroidia	Bacteroidales	Prevotellaceae	Alloprevotella	0.0223812	0.140086	-2.0856	0.0433414	0.382413		SeqVar5787	Bacteria	Firmicutes	Bacilli	Staphylococcales	Staphylococcaceae	Staphylococcus	0.132097	0	2.1206	0.043288	0.623722		SeqVar1285	Bacteria	Firmicutes	Bacilli	Lactobacillales	Lactobacillaceae	Lactobacillus	0.0827172	0.226992	-2.26357	0.0275693
SeqVar389	Bacteria	Proteobacteria	Gammaproteobacteria	Aeromonadales	Aeromonadaceae	Aeromonas	0.0256976	0.117853	-2.21073	0.0333494	0.438734		SeqVar877	Bacteria	Proteobacteria	Gammaproteobacteria	Pseudomonadales	Moraxellaceae	Acinetobacter	0.183699	0	2.05048	0.0505252	0.382413		SeqVar6808	Bacteria	Firmicutes	Bacilli	Staphylococcales	Staphylococcaceae	Staphylococcus	0.0539435	0	2.87673	0.00775537	0.623722		SeqVar5224	Bacteria	Firmicutes	Negativicutes	Veillonellales-Selenomonadales	Selenomonadaceae	Mitsuokella	0	0.100108	-2.28701	0.0294215
SeqVar452	Bacteria	Firmicutes	Negativicutes	Veillonellales-Selenomonadales	Veillonellaceae	Veillonella	0.0722971	0.0118266	2.31935	0.026977	0.438734		SeqVar992	Bacteria	Bacteroidota	Bacteroidia	Bacteroidales	Prevotellaceae	Prevotella	0.0266862	0.10895	-1.78034	0.0808191	0.382413		SeqVar7925	Bacteria	Firmicutes	Bacilli	Lactobacillales	Streptococcaceae	Streptococcus	0.0363785	0	2.43015	0.0220171	0.623722		SeqVar87	Bacteria	Firmicutes	Bacilli	Lactobacillales	Streptococcaceae	Streptococcus	0.0874934	0.00538573	2.23313	0.0343288
SeqVar569	Bacteria	Firmicutes	Clostridia	Oscillospirales	Ruminococcaceae	Faecalibacterium	0.0502303	0.146016	-2.10211	0.0416756	0.438734		SeqVar1042	Bacteria	Firmicutes	Clostridia	Lachnospirales	Lachnospiraceae	Roseburia	0.0675854	0.211457	-1.83768	0.0734856	0.382413		SeqVar8847	Bacteria	Firmicutes	Bacilli	Staphylococcales	Staphylococcaceae	Staphylococcus	0.101986	0.00618572	2.01157	0.0540054	0.623722		SeqVar117	Bacteria	Firmicutes	Bacilli	Lactobacillales	Streptococcaceae	Streptococcus	0.243413	0.0866668	2.20151	0.0335099
SeqVar625	Bacteria	Firmicutes	Bacilli	Lactobacillales	Streptococcaceae	Streptococcus	0.0752627	0.00623879	2.1673	0.0388462	0.438734		SeqVar1186	Bacteria	Firmicutes	Bacilli	Lactobacillales	Enterococcaceae	Enterococcus	0.0758999	0.00880241	1.93969	0.0619993	0.382413		SeqVar10513	Bacteria	Firmicutes	Bacilli	Staphylococcales	Staphylococcaceae	Staphylococcus	0.0794597	0.0125282	2.19866	0.0351859	0.623722		SeqVar312	Bacteria	Firmicutes	Bacilli	Lactobacillales	Streptococcaceae	Streptococcus	0.291645	0.122432	2.20179	0.0322541
SeqVar686	Bacteria	Firmicutes	Clostridia	Clostridiales	Clostridiaceae	Clostridium_sensu_stricto_1	0.05843	0.164025	-2.31635	0.0257934	0.438734		SeqVar1189	Bacteria	Firmicutes	Clostridia	Lachnospirales	Lachnospiraceae	Agathobacter	0.0199736	0.120807	-1.86849	0.0700231	0.382413		SeqVar11215	Bacteria	Firmicutes	Bacilli	Staphylococcales	Staphylococcaceae	Staphylococcus	0.0632683	0.0171285	1.80382	0.0779776	0.623722		SeqVar352	Bacteria	Actinobacteriota	Actinobacteria	Corynebacteriales	Corynebacteriaceae	Corynebacterium	0.0761182	0.0101306	2.19977	0.0353033
SeqVar707	Bacteria	Proteobacteria	Alphaproteobacteria	Rhodobacterales	Rhodobacteraceae	Paracoccus	0.113958	0.0321788	2.18843	0.0341562	0.438734		SeqVar1208	Bacteria	Firmicutes	Negativicutes	Veillonellales-Selenomonadales	Selenomonadaceae	Mitsuokella	0.0209566	0.120769	-1.79326	0.0805935	0.382413		SeqVar11346	Bacteria	Firmicutes	Bacilli	Staphylococcales	Staphylococcaceae	Staphylococcus	0.0917491	0.0073561	1.86885	0.0719634	0.623722		SeqVar734	Bacteria	Proteobacteria	Alphaproteobacteria	Rhizobiales	Rhizobiaceae	Brucella	0.125654	0.0080224	2.21632	0.0355667
SeqVar812	Bacteria	Firmicutes	Clostridia	Oscillospirales	Ruminococcaceae	Subdoligranulum	0.0582803	0.155746	-2.11463	0.0397582	0.438734		SeqVar1214	Bacteria	Proteobacteria	Gammaproteobacteria	Enterobacterales	Enterobacteriaceae	Buttiauxella	0.0511951	0.00953185	1.69649	0.0986508	0.382413		SeqVar14014	Bacteria	Actinobacteriota	Actinobacteria	Propionibacteriales	Propionibacteriaceae	Cutibacterium	0.0431108	0.00744536	1.74624	0.0895139	0.623722		SeqVar957	Bacteria	Firmicutes	Bacilli	Staphylococcales	Staphylococcaceae	Staphylococcus	0.103298	0.0111645	2.24942	0.0322422
SeqVar827	Bacteria	Firmicutes	Bacilli	Lactobacillales	Streptococcaceae	Streptococcus	0.031182	0.00386085	2.10481	0.0435033	0.438734		SeqVar1292	Bacteria	Actinobacteriota	Actinobacteria	Propionibacteriales	Propionibacteriaceae	Cutibacterium	0.0542581	0.278919	-1.96069	0.0568038	0.382413		SeqVar14851	Bacteria	Firmicutes	Bacilli	Staphylococcales	Staphylococcaceae	Staphylococcus	0.0593651	0.00872862	2.01994	0.0512476	0.623722		SeqVar1482	Bacteria	Proteobacteria	Gammaproteobacteria	Burkholderiales	Alcaligenaceae	Achromobacter	0.00958287	0.0680932	-2.19176	0.0345101
SeqVar850	Bacteria	Actinobacteriota	Actinobacteria	Corynebacteriales	Nocardiaceae	Gordonia	0.00822381	0.0707268	-2.09607	0.0436578	0.438734		SeqVar1358	Bacteria	Proteobacteria	Gammaproteobacteria	Enterobacterales	Morganellaceae	Buchnera	0.0143649	0.0824215	-2.13337	0.0385186	0.382413		SeqVar15611	Bacteria	Proteobacteria	Gammaproteobacteria	Burkholderiales	Comamonadaceae	NA	0.00644703	0.0647501	-1.68647	0.10245	0.623722		SeqVar1993	Bacteria	Firmicutes	Bacilli	Lactobacillales	Streptococcaceae	Streptococcus	0.0884852	0.0116281	2.23967	0.0323131
SeqVar1202	Bacteria	Actinobacteriota	Actinobacteria	Micrococcales	Micrococcaceae	Glutamicibacter	0.0563969	0.00437518	2.3188	0.0279094	0.438734		SeqVar1369	Bacteria	Firmicutes	Negativicutes	Veillonellales-Selenomonadales	Selenomonadaceae	Mitsuokella	0.0139868	0.0824596	-1.96869	0.0557854	0.382413		SeqVar15815	Bacteria	Firmicutes	Bacilli	Lactobacillales	Streptococcaceae	Streptococcus	0.0399136	0.0073561	2.24394	0.0299352	0.623722		SeqVar2636	Bacteria	Bacteroidota	Bacteroidia	Bacteroidales	Muribaculaceae	NA	0.0148921	0.12412	-2.24477	0.0315545
SeqVar1900	Bacteria	Actinobacteriota	Actinobacteria	Actinomycetales	Actinomycetaceae	Actinomyces	0.0639413	0	2.13167	0.04265	0.438734		SeqVar1376	Bacteria	Actinobacteriota	Actinobacteria	Corynebacteriales	Mycobacteriaceae	Mycobacterium	0.0521753	0.198869	-1.71733	0.0943795	0.382413		SeqVar16369	Bacteria	Actinobacteriota	Actinobacteria	Corynebacteriales	Corynebacteriaceae	Corynebacterium	0.00982468	0.0600052	-1.80115	0.0812431	0.623722		SeqVar10703	Bacteria	Chloroflexi	Anaerolineae	Anaerolineales	Anaerolineaceae	NA	0.00719722	0.0744779	-2.21659	0.0335395
SeqVar2820	Bacteria	Actinobacteriota	Actinobacteria	Propionibacteriales	Nocardioidaceae	Nocardioides	0.0537954	0.0103865	2.08753	0.0429458	0.438734		SeqVar1397	Bacteria	Firmicutes	Negativicutes	Veillonellales-Selenomonadales	Selenomonadaceae	Mitsuokella	0.016688	0.126644	-2.24984	0.0303814	0.382413		SeqVar25464	Bacteria	Proteobacteria	Gammaproteobacteria	Burkholderiales	Comamonadaceae	NA	0.0048998	0.0938154	-2.05202	0.0493819	0.623722		SeqVar124	Bacteria	Proteobacteria	Gammaproteobacteria	Pseudomonadales	Moraxellaceae	Acinetobacter	0.13415	0	2.20694	0.0367238
SeqVar3681	Bacteria	Firmicutes	Bacilli	NA	NA	NA	0.105492	0.040823	2.26483	0.0281438	0.438734		SeqVar1457	Bacteria	Bacteroidota	Bacteroidia	Bacteroidales	Prevotellaceae	Prevotella	0.00900986	0.100683	-2.15558	0.0385512	0.382413		SeqVar27423	Bacteria	Firmicutes	Bacilli	Staphylococcales	Staphylococcaceae	Staphylococcus	0.0751318	0	2.12107	0.0432445	0.623722		SeqVar95	Bacteria	Bacteroidota	Bacteroidia	Bacteroidales	Prevotellaceae	Prevotella	0.101166	0.381075	-2.13356	0.0374032
SeqVar3740	Bacteria	Proteobacteria	Gammaproteobacteria	Burkholderiales	Comamonadaceae	Delftia	0.0654208	0.00366608	2.20305	0.0363397	0.438734		SeqVar1531	Bacteria	Bacteroidota	Bacteroidia	Bacteroidales	Prevotellaceae	Prevotella	0.0175583	0.109413	-1.73612	0.0908128	0.382413		SeqVar28162	Bacteria	Firmicutes	Bacilli	Lactobacillales	Streptococcaceae	Streptococcus	0.0295698	0	2.58916	0.0153134	0.623722		SeqVar383	Bacteria	Firmicutes	Clostridia	Oscillospirales	Ruminococcaceae	Faecalibacterium	0.085934	0.281261	-2.11935	0.0387064
SeqVar3912	Bacteria	Firmicutes	Negativicutes	Veillonellales-Selenomonadales	Veillonellaceae	Veillonella	0.0301836	0.00249811	2.28236	0.0301797	0.438734		SeqVar1534	Bacteria	Firmicutes	Bacilli	Staphylococcales	Staphylococcaceae	Jeotgalicoccus	0.0815495	0	2.28201	0.030915	0.382413		SeqVar30009	Bacteria	Actinobacteriota	Actinobacteria	Corynebacteriales	Corynebacteriaceae	Corynebacterium	0.0411148	0.00966523	1.80392	0.0795599	0.623722		SeqVar30328	Bacteria	Firmicutes	Bacilli	Staphylococcales	Staphylococcaceae	Staphylococcus	0.0332639	0.00477046	2.16158	0.0381211
SeqVar4576	Bacteria	Actinobacteriota	Actinobacteria	Propionibacteriales	Propionibacteriaceae	NA	0.00885224	0.0785366	-2.21201	0.0338062	0.438734		SeqVar1626	Bacteria	Firmicutes	Negativicutes	Veillonellales-Selenomonadales	Selenomonadaceae	Mitsuokella	0.0131784	0.108184	-2.12548	0.0405538	0.382413		SeqVar50758	Bacteria	Actinobacteriota	Actinobacteria	Corynebacteriales	Corynebacteriaceae	Corynebacterium	0.0316127	0.00473768	2.07287	0.0455773	0.623722		SeqVar313	Bacteria	Firmicutes	Bacilli	Staphylococcales	Staphylococcaceae	Staphylococcus	0.182602	0.00954093	2.13569	0.0424041
SeqVar5414	Bacteria	Firmicutes	Bacilli	Staphylococcales	Staphylococcaceae	Staphylococcus	0.0404506	0.00490389	2.21705	0.0340013	0.438734		SeqVar1634	Bacteria	Firmicutes	Negativicutes	Veillonellales-Selenomonadales	Selenomonadaceae	Mitsuokella	0.0106627	0.0743193	-1.77681	0.0841163	0.382413		SeqVar52782	Bacteria	Actinobacteriota	Actinobacteria	Corynebacteriales	Corynebacteriaceae	Corynebacterium	0.0573522	0	2.28104	0.0306554	0.623722		SeqVar2460	Bacteria	Patescibacteria	Saccharimonadia	Saccharimonadales	Saccharimonadaceae	TM7a	0.0117223	0.106827	-2.09509	0.0441369
SeqVar10695	Bacteria	Actinobacteriota	Actinobacteria	Micrococcales	Microbacteriaceae	Curtobacterium	0.0409216	0.00583106	2.13811	0.039906	0.438734		SeqVar1707	Bacteria	Firmicutes	Clostridia	Oscillospirales	Oscillospiraceae	NK4A214_group	0.0122895	0.0850534	-2.25318	0.0298425	0.382413		SeqVar52	Bacteria	Firmicutes	Bacilli	Staphylococcales	Staphylococcaceae	Staphylococcus	0.345381	0.18102	1.62286	0.110523	0.632479		SeqVar4962	Bacteria	Firmicutes	Bacilli	Lactobacillales	Streptococcaceae	Streptococcus	0.0768036	0.00995548	2.10621	0.0435311
SeqVar11507	Bacteria	Firmicutes	Bacilli	Staphylococcales	Staphylococcaceae	Staphylococcus	0.037422	0.00299813	2.27283	0.0308724	0.438734		SeqVar1716	Bacteria	Firmicutes	Negativicutes	Veillonellales-Selenomonadales	Selenomonadaceae	Mitsuokella	0.0141237	0.071741	-1.68512	0.0994573	0.382413		SeqVar94	Bacteria	Proteobacteria	Gammaproteobacteria	Burkholderiales	Comamonadaceae	Delftia	0.230444	0.538968	-1.65149	0.106012	0.632479		SeqVar10997	Bacteria	Proteobacteria	Gammaproteobacteria	Xanthomonadales	Xanthomonadaceae	Pseudoxanthomonas	0.00870789	0.0672209	-2.09711	0.0430078
SeqVar13068	Bacteria	Firmicutes	Bacilli	Lactobacillales	Streptococcaceae	Streptococcus	0.0455792	0.00821039	2.24261	0.0317856	0.438734		SeqVar1772	Bacteria	Firmicutes	Clostridia	Clostridiales	Clostridiaceae	Clostridium_sensu_stricto_12	0.123058	0	2.34345	0.0270281	0.382413		SeqVar205	Bacteria	Firmicutes	Bacilli	Bacillales	Bacillaceae	Bacillus	0.0651518	0.00448269	1.66268	0.107601	0.632479		SeqVar98	Bacteria	Actinobacteriota	Actinobacteria	Micrococcales	Micrococcaceae	Rothia	0.166394	0.0687436	2.0472	0.0457571
SeqVar13972	Bacteria	Firmicutes	Bacilli	Lactobacillales	Streptococcaceae	Streptococcus	0.0321943	0.00376995	2.17672	0.0373127	0.438734		SeqVar2119	Bacteria	Firmicutes	Bacilli	Lactobacillales	Streptococcaceae	Streptococcus	0.113537	0.0398299	1.91771	0.0614243	0.382413		SeqVar625	Bacteria	Firmicutes	Bacilli	Lactobacillales	Streptococcaceae	Streptococcus	0.177331	0.0293588	1.63223	0.112065	0.632479		SeqVar150	Bacteria	Actinobacteriota	Actinobacteria	Corynebacteriales	Corynebacteriaceae	Corynebacterium	0.0850371	0.00898779	2.07447	0.0472748
SeqVar22479	Bacteria	Firmicutes	Bacilli	Staphylococcales	Staphylococcaceae	Staphylococcus	0.0233726	0.00317014	2.12245	0.0415254	0.438734		SeqVar2232	Bacteria	Bacteroidota	Bacteroidia	Bacteroidales	Prevotellaceae	Prevotella	0.0111508	0.0801184	-1.91669	0.0631894	0.382413		SeqVar1105	Bacteria	Actinobacteriota	Actinobacteria	Micrococcales	Dermacoccaceae	Kytococcus	0.117882	0.0372313	1.62082	0.111735	0.632479		SeqVar86	Bacteria	Firmicutes	Clostridia	Peptostreptococcales-Tissierellales	Peptostreptococcales-Tissierellales_fa	Anaerococcus	0.141858	0.0162189	2.04354	0.0502595
SeqVar22628	Bacteria	Firmicutes	Bacilli	Lactobacillales	Streptococcaceae	NA	0.0481699	0.0111086	2.26324	0.0299671	0.438734		SeqVar2296	Bacteria	Bacteroidota	Bacteroidia	Bacteroidales	Prevotellaceae	Prevotella	0.0203976	0.0929286	-2.08677	0.0417403	0.382413		SeqVar1285	Bacteria	Firmicutes	Bacilli	Lactobacillales	Lactobacillaceae	Lactobacillus	0.0423622	0.165259	-1.60494	0.117763	0.638398		SeqVar14757	Bacteria	Proteobacteria	NA	NA	NA	NA	0.00722292	0.110146	-2.02578	0.0514025
SeqVar23941	Bacteria	Firmicutes	Bacilli	Lactobacillales	Streptococcaceae	Streptococcus	0.0344153	0.00394576	2.18809	0.036446	0.438734		SeqVar2366	Bacteria	Firmicutes	Clostridia	Oscillospirales	Oscillospiraceae	UCG-002	0.00596647	0.0565515	-1.92784	0.062453	0.382413		SeqVar5603	Bacteria	Proteobacteria	Gammaproteobacteria	Enterobacterales	Enterobacteriaceae	NA	0.0188825	0.0716857	-1.61591	0.114992	0.638398		SeqVar642	Bacteria	Firmicutes	Clostridia	Lachnospirales	Lachnospiraceae	Lachnoclostridium	0.0612696	0.239633	-1.97707	0.0534413
SeqVar28706	Bacteria	Firmicutes	Bacilli	Lactobacillales	Streptococcaceae	Streptococcus	0.0326619	0.00394576	2.16346	0.0383246	0.438734		SeqVar2375	Bacteria	Desulfobacterota	Desulfovibrionia	Desulfovibrionales	Desulfovibrionaceae	Desulfovibrio	0.0165019	0.0995948	-2.31085	0.0264203	0.382413		SeqVar6623	Bacteria	Proteobacteria	Gammaproteobacteria	Enterobacterales	Enterobacteriaceae	Lelliottia	0.0125771	0.12643	-1.61523	0.117137	0.638398		SeqVar7925	Bacteria	Firmicutes	Bacilli	Lactobacillales	Streptococcaceae	Streptococcus	0.0480289	0.00599814	2.01027	0.0536281
SeqVar30027	Bacteria	Firmicutes	Bacilli	Lactobacillales	Streptococcaceae	Streptococcus	0.0333685	0.00317014	2.3202	0.0274975	0.438734		SeqVar2460	Bacteria	Patescibacteria	Saccharimonadia	Saccharimonadales	Saccharimonadaceae	TM7a	0.0200844	0.0790273	-1.80547	0.0780599	0.382413		SeqVar24	Bacteria	Firmicutes	Bacilli	Lactobacillales	Streptococcaceae	Streptococcus	0.163813	0.30814	-1.55538	0.126525	0.639165		SeqVar8847	Bacteria	Firmicutes	Bacilli	Staphylococcales	Staphylococcaceae	Staphylococcus	0.0623525	0.00567307	2.01685	0.0537081
SeqVar37370	Bacteria	Firmicutes	Bacilli	Lactobacillales	Streptococcaceae	Streptococcus	0.0324262	0.00252112	2.23407	0.0336695	0.438734		SeqVar2713	Bacteria	Firmicutes	Clostridia	Oscillospirales	NA	NA	0.0108773	0.0653922	-1.82157	0.0762388	0.382413		SeqVar569	Bacteria	Firmicutes	Clostridia	Oscillospirales	Ruminococcaceae	Faecalibacterium	0.130743	0.0467513	1.57723	0.122101	0.639165		SeqVar2964	Bacteria	Actinobacteriota	Actinobacteria	Corynebacteriales	Corynebacteriaceae	Corynebacterium	0.083305	0.0267239	1.95311	0.0580374
SeqVar38865	Bacteria	Firmicutes	Bacilli	Lactobacillales	Streptococcaceae	Streptococcus	0.029443	0.00212	2.13577	0.041758	0.438734		SeqVar2827	Bacteria	Firmicutes	Negativicutes	Veillonellales-Selenomonadales	Veillonellaceae	Megasphaera	0.0119329	0.0592816	-1.68018	0.100309	0.382413		SeqVar798	Bacteria	Actinobacteriota	Actinobacteria	Corynebacteriales	Corynebacteriaceae	Corynebacterium	0.0798444	0.0192989	1.58018	0.123187	0.639165		SeqVar4372	Bacteria	Actinobacteriota	Acidimicrobiia	Microtrichales	NA	NA	0.00661656	0.0655075	-1.97379	0.0568067
SeqVar42238	Bacteria	Firmicutes	Bacilli	Staphylococcales	Staphylococcaceae	Nosocomiicoccus	0.0324913	0.00245166	2.26755	0.0313139	0.438734		SeqVar3482	Bacteria	Firmicutes	Bacilli	Erysipelotrichales	Erysipelotrichaceae	Faecalibaculum	0.0920283	0.0155342	2.04723	0.0492195	0.382413		SeqVar1042	Bacteria	Firmicutes	Clostridia	Lachnospirales	Lachnospiraceae	Roseburia	0.0264747	0.11202	-1.54103	0.133418	0.639165		SeqVar5209	Bacteria	Proteobacteria	Gammaproteobacteria	Burkholderiales	Oxalobacteraceae	Herbaspirillum	0.0524629	0.00965018	1.97085	0.0562677
SeqVar76935	Bacteria	Firmicutes	Bacilli	Staphylococcales	Staphylococcaceae	Macrococcus	0.0195846	0.00245166	2.17453	0.0372791	0.438734		SeqVar3608	Bacteria	Proteobacteria	Alphaproteobacteria	Rhizobiales	Methyloligellaceae	NA	0.0103185	0.0546666	-1.87107	0.0681568	0.382413		SeqVar1367	Bacteria	Actinobacteriota	Actinobacteria	Corynebacteriales	Corynebacteriaceae	Corynebacterium	0.0195708	0.127272	-1.55494	0.130609	0.639165		SeqVar5644	Bacteria	Proteobacteria	Gammaproteobacteria	Nitrosococcales	Nitrosococcaceae	Cm1-21	0.00751787	0.0643847	-1.96367	0.0577212
SeqVar36	Bacteria	Proteobacteria	Gammaproteobacteria	Pseudomonadales	Moraxellaceae	Acinetobacter	0.0766255	0.194487	-2.04718	0.0469704	0.447655		SeqVar3681	Bacteria	Firmicutes	Bacilli	NA	NA	NA	0.0740641	0.00685201	2.50251	0.0180875	0.382413		SeqVar2604	Bacteria	Proteobacteria	Gammaproteobacteria	Xanthomonadales	Xanthomonadaceae	Pseudoxanthomonas	0.0431418	0.133832	-1.57684	0.12438	0.639165		SeqVar747	Bacteria	Actinobacteriota	Actinobacteria	Corynebacteriales	Nocardiaceae	Gordonia	0.0918236	0.305299	-1.91541	0.0621107
SeqVar472	Bacteria	Actinobacteriota	Actinobacteria	Micrococcales	Brevibacteriaceae	Brevibacterium	0.0641434	0.00821396	2.08581	0.0452204	0.447655		SeqVar4039	Bacteria	Firmicutes	Bacilli	Lactobacillales	Streptococcaceae	Streptococcus	0.038884	0.00734842	1.72094	0.0938997	0.382413		SeqVar3608	Bacteria	Proteobacteria	Alphaproteobacteria	Rhizobiales	Methyloligellaceae	NA	0.0188341	0.0906692	-1.55914	0.129102	0.639165		SeqVar1517	Bacteria	Proteobacteria	Gammaproteobacteria	Enterobacterales	Yersiniaceae	Serratia	0.00995938	0.0751032	-1.9188	0.0630699
SeqVar2228	Bacteria	Actinobacteriota	Actinobacteria	Micrococcales	Microbacteriaceae	Leifsonia	0.0803795	0.02699	2.04192	0.0465249	0.447655		SeqVar4048	Bacteria	Firmicutes	Negativicutes	Veillonellales-Selenomonadales	Veillonellaceae	NA	0.0140329	0.0757565	-1.88853	0.0657785	0.382413		SeqVar5623	Bacteria	Firmicutes	Bacilli	Bacillales	Bacillaceae	Fictibacillus	0.051927	0.0154728	1.57728	0.122388	0.639165		SeqVar3520	Bacteria	Firmicutes	Bacilli	Lactobacillales	Streptococcaceae	Streptococcus	0.157882	0.0695904	1.92001	0.061518
SeqVar5576	Bacteria	Proteobacteria	Gammaproteobacteria	Enterobacterales	Morganellaceae	Morganella	0.00713573	0.0664854	-2.06017	0.0473988	0.447655		SeqVar4143	Bacteria	Bacteroidota	Bacteroidia	Bacteroidales	Prevotellaceae	Prevotella	0.00948991	0.0570571	-1.91752	0.0623651	0.382413		SeqVar11510	Bacteria	Firmicutes	Bacilli	Lactobacillales	Streptococcaceae	NA	0.0412815	0.010714	1.52875	0.133183	0.639165		SeqVar5089	Bacteria	Proteobacteria	Gammaproteobacteria	Pseudomonadales	Pseudomonadaceae	Pseudomonas	0.00834298	0.0744991	-1.91889	0.0635022
SeqVar17257	Bacteria	Firmicutes	Bacilli	Lactobacillales	Carnobacteriaceae	Granulicatella	0.0333753	0.00376995	2.06359	0.0478452	0.447655		SeqVar4372	Bacteria	Actinobacteriota	Acidimicrobiia	Microtrichales	NA	NA	0.012891	0.0621275	-1.66238	0.103718	0.382413		SeqVar30028	Bacteria	Actinobacteriota	Actinobacteria	Corynebacteriales	Corynebacteriaceae	Corynebacterium	0.0100599	0.0640267	-1.54595	0.132446	0.639165		SeqVar1029	Bacteria	Firmicutes	Bacilli	Lactobacillales	Carnobacteriaceae	Carnobacterium	0.121381	0.0110539	1.92431	0.0649409
SeqVar57531	Bacteria	Firmicutes	Bacilli	Lactobacillales	NA	NA	0.0215366	0.00353286	2.05787	0.0469207	0.447655		SeqVar4750	Bacteria	Bacteroidota	Bacteroidia	Bacteroidales	Prevotellaceae	Prevotella	0.00883136	0.0501892	-1.71866	0.0936118	0.382413		SeqVar1143	Bacteria	Proteobacteria	Gammaproteobacteria	Pseudomonadales	Pseudomonadaceae	Pseudomonas	0.0641071	0.0118052	1.50531	0.141493	0.670059		SeqVar825	Bacteria	Firmicutes	Bacilli	Lactobacillales	Streptococcaceae	Streptococcus	0.0388479	0.179482	-1.89567	0.0664254
SeqVar12772	Bacteria	Firmicutes	Bacilli	Lactobacillales	Lactobacillaceae	Lactobacillus	0.00743319	0.0645724	-2.04529	0.0493794	0.45676		SeqVar4915	Bacteria	Firmicutes	Bacilli	Lactobacillales	Lactobacillaceae	Lactobacillus	0.0107657	0.0542141	-1.68945	0.0985596	0.382413		SeqVar4	Bacteria	Firmicutes	Bacilli	Staphylococcales	Staphylococcaceae	Staphylococcus	1.6798	1.21149	1.46112	0.150282	0.679004		SeqVar5576	Bacteria	Proteobacteria	Gammaproteobacteria	Enterobacterales	Morganellaceae	Morganella	0.0089403	0.0636159	-1.89163	0.0665628
SeqVar6	Bacteria	Proteobacteria	Gammaproteobacteria	Pseudomonadales	Moraxellaceae	Enhydrobacter	0.278519	0.416381	-1.99702	0.0516194	0.462233		SeqVar4962	Bacteria	Firmicutes	Bacilli	Lactobacillales	Streptococcaceae	Streptococcus	0.0655031	0	2.72791	0.0112699	0.382413		SeqVar9	Bacteria	Actinobacteriota	Actinobacteria	Micrococcales	Micrococcaceae	Micrococcus	0.666383	0.910964	-1.44978	0.152834	0.679004		SeqVar1095	Bacteria	Verrucomicrobiota	Verrucomicrobiae	Verrucomicrobiales	Akkermansiaceae	Akkermansia	0.0194147	0.0814307	-1.85927	0.0686323
SeqVar793	Bacteria	Firmicutes	Clostridia	Lachnospirales	Lachnospiraceae	Oribacterium	0.0431596	0.00442613	2.01634	0.0531374	0.462233		SeqVar5089	Bacteria	Proteobacteria	Gammaproteobacteria	Pseudomonadales	Pseudomonadaceae	Pseudomonas	0.00673373	0.0623121	-1.82388	0.0776887	0.382413		SeqVar114	Bacteria	Firmicutes	Clostridia	Peptostreptococcales-Tissierellales	Peptostreptococcales-Tissierellales_fa	Peptoniphilus	0.136136	0.0310192	1.48322	0.147585	0.679004		SeqVar11346	Bacteria	Firmicutes	Bacilli	Staphylococcales	Staphylococcaceae	Staphylococcus	0.0631413	0.00477046	1.90209	0.0681904
SeqVar1124	Bacteria	Firmicutes	Bacilli	Lactobacillales	Leuconostocaceae	Weissella	0.0829563	0.0162622	1.99927	0.0538596	0.462233		SeqVar5159	Bacteria	Bacteroidota	Bacteroidia	Bacteroidales	Prevotellaceae	Prevotella	0.0100965	0.0540169	-2.07422	0.0437212	0.382413		SeqVar117	Bacteria	Firmicutes	Bacilli	Lactobacillales	Streptococcaceae	Streptococcus	0.196905	0.107641	1.44244	0.154918	0.679004		SeqVar22479	Bacteria	Firmicutes	Bacilli	Staphylococcales	Staphylococcaceae	Staphylococcus	0.0288379	0.00421085	1.88487	0.0689183
SeqVar1401	Bacteria	Proteobacteria	Gammaproteobacteria	Pseudomonadales	Pseudomonadaceae	Pseudomonas	0.0596569	0.00704024	1.99901	0.0547377	0.462233		SeqVar5224	Bacteria	Firmicutes	Negativicutes	Veillonellales-Selenomonadales	Selenomonadaceae	Mitsuokella	0.00843786	0.054454	-2.04921	0.0471343	0.382413		SeqVar459	Bacteria	Actinobacteriota	Actinobacteria	Micrococcales	Brevibacteriaceae	Brevibacterium	0.0336564	0.00881781	1.46579	0.149686	0.679004		SeqVar161	Bacteria	Firmicutes	Bacilli	Lactobacillales	Carnobacteriaceae	Dolosigranulum	0.115453	0.0285711	1.84623	0.0719147
SeqVar3144	Bacteria	Firmicutes	Clostridia	Peptostreptococcales-Tissierellales	Peptostreptococcaceae	Filifactor	0.0263062	0.00317014	2.02479	0.0517713	0.462233		SeqVar5603	Bacteria	Proteobacteria	Gammaproteobacteria	Enterobacterales	Enterobacteriaceae	NA	0.0452566	0.125638	-2.06519	0.0442556	0.382413		SeqVar11640	Bacteria	Actinobacteriota	Actinobacteria	Corynebacteriales	Corynebacteriaceae	Corynebacterium	0.033518	0.012595	1.44927	0.154613	0.679004		SeqVar682	Bacteria	Firmicutes	Clostridia	Peptostreptococcales-Tissierellales	Peptostreptococcales-Tissierellales_fa	Peptoniphilus	0.00545572	0.0477578	-1.83362	0.0756025
SeqVar10475	Bacteria	Firmicutes	Bacilli	Lactobacillales	Streptococcaceae	Streptococcus	0.021466	0.00249811	2.00235	0.0543952	0.462233		SeqVar5632	Bacteria	Firmicutes	Bacilli	Lactobacillales	Lactobacillaceae	Lactobacillus	0.00615251	0.0547298	-2.01618	0.0517041	0.382413		SeqVar25870	Bacteria	Proteobacteria	Gammaproteobacteria	Burkholderiales	Comamonadaceae	NA	0.0463009	0.121569	-1.47941	0.146369	0.679004		SeqVar14818	Bacteria	Firmicutes	Bacilli	Lactobacillales	Streptococcaceae	Lactococcus	0.0992729	0.00467218	1.85306	0.0755159
SeqVar37395	Bacteria	Firmicutes	Bacilli	Lactobacillales	Streptococcaceae	Streptococcus	0.0306712	0.00528818	1.99502	0.0549721	0.462233		SeqVar6332	Bacteria	Firmicutes	Negativicutes	Veillonellales-Selenomonadales	Veillonellaceae	Dialister	0.00596647	0.0502915	-2.18136	0.0358515	0.382413		SeqVar85	Bacteria	Actinobacteriota	Actinobacteria	Corynebacteriales	Corynebacteriaceae	Corynebacterium	0.263433	0.470857	-1.35421	0.182547	0.685365		SeqVar7180	Bacteria	RCP2-54	NA	NA	NA	NA	0.0086591	0.0576851	-1.82216	0.0765772
SeqVar39338	Bacteria	Firmicutes	Bacilli	Lactobacillales	Streptococcaceae	NA	0.0274761	0.00322656	2.02565	0.0517554	0.462233		SeqVar6576	Bacteria	Bacteroidota	Bacteroidia	Bacteroidales	Prevotellaceae	Prevotella	0.00399002	0.0250566	-1.86999	0.0691407	0.382413		SeqVar116	Bacteria	Firmicutes	Bacilli	Staphylococcales	Staphylococcaceae	Staphylococcus	0.157087	0.0440824	1.36154	0.180033	0.685365		SeqVar613	Bacteria	Proteobacteria	Gammaproteobacteria	Pseudomonadales	Moraxellaceae	Acinetobacter	0.0560386	0.238658	-1.81647	0.07763
SeqVar53923	Bacteria	Firmicutes	Bacilli	Staphylococcales	Gemellaceae	Gemella	0.0192458	0.00245166	1.9939	0.0550818	0.462233		SeqVar7594	Bacteria	Bacteroidota	Bacteroidia	Bacteroidales	Prevotellaceae	Prevotella	0.0101575	0.0661534	-2.01338	0.0510336	0.382413		SeqVar159	Bacteria	Actinobacteriota	Actinobacteria	Corynebacteriales	Corynebacteriaceae	Corynebacterium	0.093839	0.193763	-1.35543	0.182866	0.685365		SeqVar9840	Bacteria	Actinobacteriota	Acidimicrobiia	Microtrichales	NA	NA	0.00845522	0.0578917	-1.81124	0.0784049
SeqVar53	Bacteria	Firmicutes	Bacilli	Lactobacillales	Carnobacteriaceae	Granulicatella	0.126032	0.0541643	1.93816	0.0582121	0.466408		SeqVar7925	Bacteria	Firmicutes	Bacilli	Lactobacillales	Streptococcaceae	Streptococcus	0.0652779	0	2.23434	0.034274	0.382413		SeqVar163	Bacteria	Actinobacteriota	Actinobacteria	Bifidobacteriales	Bifidobacteriaceae	Gardnerella	0.0716945	0.0190668	1.37719	0.177226	0.685365		SeqVar4576	Bacteria	Actinobacteriota	Actinobacteria	Propionibacteriales	Propionibacteriaceae	NA	0.012675	0.0724925	-1.79186	0.0807968
SeqVar1260	Bacteria	Firmicutes	Bacilli	Staphylococcales	Staphylococcaceae	Nosocomiicoccus	0.0841417	0.017007	1.97219	0.0575447	0.466408		SeqVar8163	Bacteria	Gemmatimonadota	S0134_terrestrial_group	NA	NA	NA	0.0077713	0.0623953	-1.91437	0.0638383	0.382413		SeqVar198	Bacteria	Firmicutes	Bacilli	Staphylococcales	Staphylococcaceae	Staphylococcus	0.288127	0.147465	1.38635	0.171442	0.685365		SeqVar67983	Bacteria	NA	NA	NA	NA	NA	0.00887211	0.0619449	-1.80462	0.080271
SeqVar2296	Bacteria	Bacteroidota	Bacteroidia	Bacteroidales	Prevotellaceae	Prevotella	0.00906799	0.0753035	-1.97567	0.0564703	0.466408		SeqVar8298	Bacteria	Firmicutes	Negativicutes	Veillonellales-Selenomonadales	Veillonellaceae	Dialister	0.0105566	0.0742657	-2.22667	0.0318023	0.382413		SeqVar349	Bacteria	Actinobacteriota	Actinobacteria	Micrococcales	Micrococcaceae	Rothia	0.067725	0.0202663	1.39676	0.170275	0.685365		SeqVar5427	Bacteria	Firmicutes	Bacilli	Lactobacillales	Streptococcaceae	Streptococcus	0.0967984	0.0396295	1.77664	0.0823957
SeqVar7071	Bacteria	Bacteroidota	Bacteroidia	Bacteroidales	Muribaculaceae	NA	0.00660517	0.0657616	-1.96255	0.0584676	0.466408		SeqVar8958	Bacteria	Bacteroidota	Bacteroidia	Bacteroidales	Prevotellaceae	Prevotella	0.00843786	0.0463859	-1.75735	0.0864572	0.382413		SeqVar369	Bacteria	Proteobacteria	Gammaproteobacteria	Burkholderiales	Comamonadaceae	Diaphorobacter	0.114826	0.28161	-1.4174	0.165785	0.685365		SeqVar57	Bacteria	Firmicutes	Bacilli	Lactobacillales	Aerococcaceae	Aerococcus	0.132983	0.0563296	1.7441	0.0878935
SeqVar8513	Bacteria	Firmicutes	Bacilli	Staphylococcales	Staphylococcaceae	Staphylococcus	0.0449774	0.00511923	1.9639	0.0590172	0.466408		SeqVar9946	Bacteria	Firmicutes	Bacilli	Lactobacillales	Lactobacillaceae	Lactobacillus	0.00933803	0.0479358	-1.67638	0.10125	0.382413		SeqVar414	Bacteria	Actinobacteriota	Actinobacteria	Micrococcales	Dermacoccaceae	Kytococcus	0.0503169	0.175378	-1.41162	0.167413	0.685365		SeqVar133	Bacteria	Firmicutes	Bacilli	Staphylococcales	Staphylococcaceae	Staphylococcus	0.13923	0.0480662	1.74491	0.0892263
SeqVar16575	Bacteria	Firmicutes	Bacilli	Staphylococcales	Staphylococcaceae	Staphylococcus	0.0374192	0.0102432	1.94885	0.0577469	0.466408		SeqVar10460	Bacteria	Firmicutes	Negativicutes	Veillonellales-Selenomonadales	Veillonellaceae	Dialister	0.00984068	0.0602384	-1.96044	0.0569649	0.382413		SeqVar517	Bacteria	Proteobacteria	Gammaproteobacteria	Pseudomonadales	Pseudomonadaceae	Pseudomonas	0.0536806	0.0165635	1.3988	0.167805	0.685365		SeqVar513	Bacteria	Firmicutes	Clostridia	Lachnospirales	Lachnospiraceae	Lachnoclostridium	0.0718912	0.245995	-1.7328	0.0889077
SeqVar75	Bacteria	Actinobacteriota	Actinobacteria	Micrococcales	Intrasporangiaceae	Janibacter	0.110613	0.247372	-1.90431	0.0640346	0.469513		SeqVar10643	Bacteria	Bacteroidota	Bacteroidia	Bacteroidales	Prevotellaceae	Prevotella	0.00843786	0.0583419	-2.06296	0.04599	0.382413		SeqVar534	Bacteria	Proteobacteria	Gammaproteobacteria	Oceanospirillales	Alcanivoracaceae1	Alcanivorax	0.0999407	0.289409	-1.37772	0.177419	0.685365		SeqVar807	Bacteria	Actinobacteriota	Actinobacteria	Propionibacteriales	Propionibacteriaceae	Cutibacterium	0.333651	0.164938	1.74854	0.0864581
SeqVar96	Bacteria	Proteobacteria	Alphaproteobacteria	Rhodobacterales	Rhodobacteraceae	Paracoccus	0.0442492	0.147195	-1.90643	0.0638101	0.469513		SeqVar13753	Bacteria	Firmicutes	Bacilli	Lactobacillales	NA	NA	0.0454506	0	2.81505	0.00917579	0.382413		SeqVar2964	Bacteria	Actinobacteriota	Actinobacteria	Corynebacteriales	Corynebacteriaceae	Corynebacterium	0.10643	0.0580807	1.41129	0.164011	0.685365		SeqVar4206	Bacteria	Myxococcota	bacteriap25	NA	NA	NA	0.011901	0.068947	-1.75591	0.0869753
SeqVar425	Bacteria	Actinobacteriota	Actinobacteria	Corynebacteriales	Corynebacteriaceae	Corynebacterium	0.0566406	0.00678974	1.94101	0.0617342	0.469513		SeqVar13803	Bacteria	Firmicutes	Negativicutes	Veillonellales-Selenomonadales	Selenomonadaceae	Mitsuokella	0.00709537	0.0431758	-1.9088	0.0635869	0.382413		SeqVar3032	Bacteria	Proteobacteria	Gammaproteobacteria	Salinisphaerales	Salinisphaeraceae	Salinisphaera	0.062377	0.0179984	1.36866	0.177563	0.685365		SeqVar8665	Bacteria	Actinobacteriota	Actinobacteria	Corynebacteriales	Corynebacteriaceae	Corynebacterium	0.057259	0.0114355	1.76521	0.0876289
SeqVar642	Bacteria	Firmicutes	Clostridia	Lachnospirales	Lachnospiraceae	Lachnoclostridium	0.0458949	0.172889	-1.91889	0.0611187	0.469513		SeqVar15815	Bacteria	Firmicutes	Bacilli	Lactobacillales	Streptococcaceae	Streptococcus	0.0469392	0.00523394	2.02192	0.0523113	0.382413		SeqVar4451	Bacteria	Proteobacteria	Alphaproteobacteria	Sphingomonadales	Sphingomonadaceae	Sphingomonas	0.0631596	0.0179425	1.352	0.182986	0.685365		SeqVar8781	Bacteria	Proteobacteria	Alphaproteobacteria	Sphingomonadales	Sphingomonadaceae	Porphyrobacter	0.0510139	0.00919481	1.74647	0.0898781
SeqVar871	Bacteria	Firmicutes	Bacilli	Staphylococcales	Staphylococcaceae	Staphylococcus	0.0648812	0.0184713	1.89552	0.0642544	0.469513		SeqVar19440	Bacteria	Firmicutes	Negativicutes	Veillonellales-Selenomonadales	Veillonellaceae	Dialister	0.00691091	0.0349573	-1.67833	0.100778	0.382413		SeqVar5206	Bacteria	Firmicutes	Bacilli	Staphylococcales	Staphylococcaceae	NA	0.095662	0.0318178	1.39781	0.16902	0.685365		SeqVar91	Bacteria	Firmicutes	Negativicutes	Veillonellales-Selenomonadales	Veillonellaceae	Veillonella	0.0673694	0.0144258	1.7286	0.093372
SeqVar3292	Bacteria	Firmicutes	Bacilli	Exiguobacterales	Exiguobacteraceae	Exiguobacterium	0.0401255	0.00506774	1.91346	0.0651782	0.469513		SeqVar20101	Bacteria	Bacteroidota	Bacteroidia	Bacteroidales	Prevotellaceae	Prevotella	0.00742626	0.0433624	-1.77831	0.0831502	0.382413		SeqVar5209	Bacteria	Proteobacteria	Gammaproteobacteria	Burkholderiales	Oxalobacteraceae	Herbaspirillum	0.0703165	0.024561	1.40374	0.16659	0.685365		SeqVar177	Bacteria	Actinobacteriota	Actinobacteria	Actinomycetales	Actinomycetaceae	Actinomyces	0.183058	0.0238027	1.73984	0.0926276
SeqVar4372	Bacteria	Actinobacteriota	Acidimicrobiia	Microtrichales	NA	NA	0.00848586	0.0613287	-1.90923	0.0644785	0.469513		SeqVar21514	Bacteria	Firmicutes	Bacilli	Lactobacillales	Streptococcaceae	Streptococcus	0.0316429	0.00528461	1.692	0.10015	0.382413		SeqVar17978	Bacteria	Proteobacteria	Gammaproteobacteria	Burkholderiales	Comamonadaceae	Alicycliphilus	0.0124916	0.0918267	-1.43099	0.163139	0.685365		SeqVar404	Bacteria	Firmicutes	Bacilli	Lactobacillales	Listeriaceae	Brochothrix	0.0414948	0.130352	-1.72756	0.0920773
SeqVar8529	Bacteria	Firmicutes	Bacilli	Staphylococcales	Staphylococcaceae	Staphylococcus	0.0401521	0.007675	1.90108	0.0647768	0.469513		SeqVar25642	Bacteria	Proteobacteria	Gammaproteobacteria	Enterobacterales	Enterobacteriaceae	Enterobacter	0.00885963	0.0370664	-1.73531	0.0902847	0.382413		SeqVar12333	Bacteria	NA	NA	NA	NA	NA	0.0315006	0.122522	-1.34698	0.186356	0.691699		SeqVar1115	Bacteria	Deinococcota	Deinococci	Deinococcales	Deinococcaceae	Deinococcus	0.01573	0.0957445	-1.71432	0.0947368
SeqVar13643	Bacteria	Actinobacteriota	Actinobacteria	Micrococcales	Micrococcaceae	Micrococcus	0.0137374	0.0578695	-1.91934	0.0628801	0.469513		SeqVar25651	Bacteria	Firmicutes	Negativicutes	Veillonellales-Selenomonadales	Selenomonadaceae	Mitsuokella	0.00596647	0.0391332	-1.76943	0.0851525	0.382413		SeqVar717	Bacteria	Firmicutes	Bacilli	Lactobacillales	Lactobacillaceae	Lactobacillus	0.202512	0.111708	1.32453	0.190809	0.701904		SeqVar5609	Bacteria	Proteobacteria	Gammaproteobacteria	Pseudomonadales	Moraxellaceae	Acinetobacter	0.00781896	0.0820399	-1.71678	0.0956791
SeqVar33596	Bacteria	Firmicutes	Bacilli	Lactobacillales	Streptococcaceae	Streptococcus	0.028882	0.00594645	1.94153	0.0606709	0.469513		SeqVar25870	Bacteria	Proteobacteria	Gammaproteobacteria	Burkholderiales	Comamonadaceae	NA	0.0127686	0.0879685	-1.83698	0.0754839	0.382413		SeqVar1131	Bacteria	Proteobacteria	Gammaproteobacteria	Burkholderiales	Comamonadaceae	Comamonas	0.135565	0.0515983	1.31979	0.193503	0.705516		SeqVar1502	Bacteria	Bacteroidota	Bacteroidia	Bacteroidales	Prevotellaceae	Prevotella	0.0451485	0.158039	-1.68655	0.0973543
SeqVar4874	Bacteria	Firmicutes	Bacilli	Staphylococcales	Staphylococcaceae	Staphylococcus	0.0207124	0.00212	1.91018	0.0661877	0.472604		SeqVar26306	Bacteria	Firmicutes	Bacilli	Lactobacillales	NA	NA	0.0416795	0	2.24677	0.0333674	0.382413		SeqVar10	Bacteria	Proteobacteria	Gammaproteobacteria	Pseudomonadales	Moraxellaceae	Acinetobacter	0.438955	0.613888	-1.3119	0.196944	0.706374		SeqVar20	Bacteria	Firmicutes	Bacilli	Lactobacillales	Lactobacillaceae	Lactobacillus	0.207788	0.585211	-1.66657	0.101317
SeqVar552	Bacteria	Firmicutes	Bacilli	Staphylococcales	Staphylococcaceae	Staphylococcus	0.0863122	0.017441	1.88259	0.06697	0.474031		SeqVar26947	Bacteria	Firmicutes	Negativicutes	Veillonellales-Selenomonadales	Selenomonadaceae	Mitsuokella	0.00596647	0.0358666	-1.72873	0.0920065	0.382413		SeqVar41	Bacteria	Proteobacteria	Gammaproteobacteria	Burkholderiales	Comamonadaceae	Pelomonas	0.0324911	0.137337	-1.28042	0.210183	0.706374		SeqVar2376	Bacteria	Firmicutes	Bacilli	Lactobacillales	Lactobacillaceae	Lactobacillus	0.120172	0.015	1.70694	0.0988397
SeqVar147	Bacteria	Actinobacteriota	Actinobacteria	Micrococcales	Micrococcaceae	Rothia	0.0430732	0.173312	-1.8791	0.068949	0.479697		SeqVar28437	Bacteria	Bacteroidota	Bacteroidia	Bacteroidales	Prevotellaceae	Prevotella	0.00742626	0.0358309	-1.66075	0.104058	0.382413		SeqVar149	Bacteria	Firmicutes	Bacilli	Staphylococcales	Staphylococcaceae	Staphylococcus	0.287557	0.0840103	1.28275	0.206976	0.706374		SeqVar3121	Bacteria	Firmicutes	Bacilli	Lactobacillales	Lactobacillaceae	Lactobacillus	0.00812349	0.0492183	-1.68433	0.100481
SeqVar17893	Bacteria	Actinobacteriota	Actinobacteria	Corynebacteriales	Corynebacteriaceae	Corynebacterium	0.030787	0.0736986	-1.86816	0.0685144	0.479697		SeqVar31176	Bacteria	Firmicutes	Bacilli	Lactobacillales	Carnobacteriaceae	Granulicatella	0.0363452	0.00596564	1.71195	0.0964084	0.382413		SeqVar439	Bacteria	Actinobacteriota	Actinobacteria	Corynebacteriales	Corynebacteriaceae	Corynebacterium	0.0522201	0.0157789	1.28036	0.208503	0.706374		SeqVar4926	Bacteria	Firmicutes	Bacilli	Staphylococcales	Staphylococcaceae	Staphylococcus	0.0889005	0.00567307	1.70576	0.100119
SeqVar192	Bacteria	Bacteroidota	Bacteroidia	Bacteroidales	Prevotellaceae	Prevotella	0.0132604	0.0966999	-1.87207	0.0696838	0.4807		SeqVar32196	Bacteria	Firmicutes	Negativicutes	Veillonellales-Selenomonadales	Selenomonadaceae	Mitsuokella	0	0.0403838	-2.46279	0.0197464	0.382413		SeqVar450	Bacteria	Actinobacteriota	Actinobacteria	Corynebacteriales	Corynebacteriaceae	Corynebacterium	0.0930496	0.0258833	1.31458	0.197835	0.706374		SeqVar19739	Bacteria	Proteobacteria	Gammaproteobacteria	Enterobacterales	Enterobacteriaceae	Escherichia/Shigella	0.00746646	0.0320557	-1.64063	0.109145
SeqVar17788	Bacteria	Firmicutes	Bacilli	Staphylococcales	Staphylococcaceae	Staphylococcus	0.0455123	0.0165678	1.84457	0.0707626	0.48404		SeqVar39379	Bacteria	Firmicutes	Bacilli	Lactobacillales	Streptococcaceae	NA	0.00399002	0.0326195	-1.85151	0.0727387	0.382413		SeqVar546	Bacteria	Proteobacteria	Alphaproteobacteria	Sphingomonadales	Sphingomonadaceae	Sphingomonas	0.0844422	0.0315806	1.26486	0.211593	0.706374		SeqVar159	Bacteria	Actinobacteriota	Actinobacteria	Corynebacteriales	Corynebacteriaceae	Corynebacterium	0.0924546	0.034202	1.60693	0.114793
SeqVar67991	Bacteria	Firmicutes	Bacilli	Staphylococcales	Staphylococcaceae	Jeotgalicoccus	0.0201531	0.00322656	1.85922	0.0718277	0.487231		SeqVar55049	Bacteria	Bacteroidota	Bacteroidia	Bacteroidales	Prevotellaceae	Prevotella	0.00474496	0.0283372	-1.79941	0.079752	0.382413		SeqVar732	Bacteria	Actinobacteriota	Actinobacteria	Corynebacteriales	Corynebacteriaceae	Corynebacterium	0.221963	0.126896	1.25354	0.216027	0.706374		SeqVar172	Bacteria	Proteobacteria	Alphaproteobacteria	Sphingomonadales	Sphingomonadaceae	Sphingobium	0.0405745	0.00903584	1.6244	0.112494
SeqVar23	Bacteria	Actinobacteriota	Actinobacteria	Corynebacteriales	Corynebacteriaceae	Corynebacterium	0.302675	0.506227	-1.81346	0.0762443	0.487471		SeqVar58379	Bacteria	Proteobacteria	Gammaproteobacteria	Enterobacterales	Enterobacteriaceae	NA	0.00525116	0.0293556	-1.65792	0.105425	0.384234		SeqVar1361	Bacteria	Bacteroidota	Bacteroidia	Flavobacteriales	Weeksellaceae	NA	0.0808747	0.188682	-1.30588	0.200452	0.706374		SeqVar899	Bacteria	Bacteroidota	Bacteroidia	Bacteroidales	Dysgonomonadaceae	Proteiniphilum	0.0980471	0.328078	-1.60297	0.116802
SeqVar49	Bacteria	Firmicutes	Bacilli	Lactobacillales	Lactobacillaceae	Lactobacillus	0.131167	0.345189	-1.82841	0.0754883	0.487471		SeqVar28	Bacteria	Firmicutes	Bacilli	Staphylococcales	Staphylococcaceae	Staphylococcus	0.239992	0.0825322	1.62051	0.110867	0.391137		SeqVar3082	Bacteria	Actinobacteriota	Actinobacteria	Corynebacteriales	Corynebacteriaceae	Corynebacterium	0.0759128	0.0212116	1.27141	0.212707	0.706374		SeqVar1214	Bacteria	Proteobacteria	Gammaproteobacteria	Enterobacterales	Enterobacteriaceae	Buttiauxella	0.128285	0.00742649	1.63358	0.11463
SeqVar175	Bacteria	Actinobacteriota	Actinobacteria	Micrococcales	Micrococcaceae	Rothia	0.0995563	0.226521	-1.83875	0.073551	0.487471		SeqVar303	Bacteria	Bacteroidota	Bacteroidia	Bacteroidales	Porphyromonadaceae	Porphyromonas	0.0652964	0.00933673	1.64489	0.110351	0.391137		SeqVar5662	Bacteria	Actinobacteriota	Actinobacteria	Corynebacteriales	Mycobacteriaceae	Mycobacterium	0.0162125	0.0530092	-1.26549	0.213416	0.706374		SeqVar1986	Bacteria	Proteobacteria	Gammaproteobacteria	Enterobacterales	Enterobacteriaceae	Salmonella	0.0191295	0.0758412	-1.59755	0.116494
SeqVar819	Bacteria	Deinococcota	Deinococci	Thermales	Thermaceae	Thermus	0.096744	0.19679	-1.81188	0.0773841	0.487471		SeqVar1400	Bacteria	Firmicutes	Negativicutes	Veillonellales-Selenomonadales	Selenomonadaceae	Mitsuokella	0.0137978	0.0818962	-1.64139	0.109132	0.391137		SeqVar13236	Bacteria	Actinobacteriota	Actinobacteria	Micrococcales	Micrococcaceae	Kocuria	0.0289989	0.00952825	1.26426	0.213685	0.706374		SeqVar2525	Bacteria	Proteobacteria	Alphaproteobacteria	Sphingomonadales	Sphingomonadaceae	NA	0.128659	0.0458474	1.59958	0.116725
SeqVar1218	Bacteria	Actinobacteriota	Actinobacteria	Micrococcales	Micrococcaceae	Pseudoglutamicibacter	0.133897	0.0245981	1.8637	0.0724749	0.487471		SeqVar9183	Bacteria	Actinobacteriota	Actinobacteria	Corynebacteriales	Mycobacteriaceae	Mycobacterium	0.0574252	0.0118288	1.64008	0.10942	0.391137		SeqVar17500	Bacteria	Proteobacteria	Gammaproteobacteria	Pseudomonadales	Moraxellaceae	Acinetobacter	0.0239251	0.105974	-1.30435	0.201994	0.706374		SeqVar13887	Bacteria	Actinobacteriota	Actinobacteria	Corynebacteriales	Corynebacteriaceae	Corynebacterium	0.0536183	0.0110005	1.61564	0.116393
SeqVar1731	Bacteria	Actinobacteriota	Actinobacteria	Actinomycetales	Actinomycetaceae	Actinomyces	0.0445157	0.00732709	1.81893	0.0778517	0.487471		SeqVar1361	Bacteria	Bacteroidota	Bacteroidia	Flavobacteriales	Weeksellaceae	NA	0.0473339	0.158529	-1.61906	0.113665	0.392006		SeqVar19552	Bacteria	Actinobacteriota	Actinobacteria	Corynebacteriales	Corynebacteriaceae	Corynebacterium	0.0458386	0.0136758	1.25678	0.2152	0.706374		SeqVar197	Bacteria	Proteobacteria	Gammaproteobacteria	Pseudomonadales	Pseudomonadaceae	Pseudomonas	0.0625883	0.0135382	1.58716	0.121088
SeqVar2891	Bacteria	Actinobacteriota	Actinobacteria	Propionibacteriales	Propionibacteriaceae	Cutibacterium	0.0258196	0.096398	-1.81368	0.0776052	0.487471		SeqVar2133	Bacteria	Bacteroidota	Bacteroidia	Bacteroidales	Dysgonomonadaceae	Dysgonomonas	0.0150239	0.134335	-1.62699	0.113363	0.392006		SeqVar47	Bacteria	Proteobacteria	Alphaproteobacteria	Caulobacterales	Caulobacteraceae	Brevundimonas	0.0998298	0.201213	-1.23519	0.224163	0.712417		SeqVar201	Bacteria	Bacteroidota	Bacteroidia	Bacteroidales	Prevotellaceae	Prevotella	0.08831	0.255641	-1.58007	0.120088
SeqVar14747	Bacteria	Firmicutes	Bacilli	Staphylococcales	Staphylococcaceae	NA	0.0378485	0.00544564	1.84925	0.0738154	0.487471		SeqVar34346	Bacteria	Firmicutes	Negativicutes	Veillonellales-Selenomonadales	Selenomonadaceae	Mitsuokella	0.00624471	0.0358051	-1.61901	0.11378	0.392006		SeqVar1127	Bacteria	Firmicutes	Clostridia	Peptostreptococcales-Tissierellales	Peptostreptococcaceae	Terrisporobacter	0.0456411	0.112458	-1.24522	0.220483	0.712417		SeqVar229	Bacteria	Actinobacteriota	Actinobacteria	Micrococcales	Dermacoccaceae	Dermacoccus	0.0625424	0.0142347	1.59512	0.118841
SeqVar41085	Bacteria	Proteobacteria	Gammaproteobacteria	Burkholderiales	NA	NA	0.00259962	0.0302032	-1.82527	0.0776846	0.487471		SeqVar526	Bacteria	Firmicutes	Clostridia	Lachnospirales	Lachnospiraceae	Coprococcus	0.0686407	0.198276	-1.59576	0.116212	0.392496		SeqVar4058	Bacteria	Firmicutes	Clostridia	Peptococcales	Peptococcaceae	Peptococcus	0.0463518	0.0153049	1.23208	0.22357	0.712417		SeqVar1110	Bacteria	Proteobacteria	Gammaproteobacteria	Burkholderiales	Comamonadaceae	Acidovorax	0.165838	0.053143	1.5894	0.121123
SeqVar43486	Bacteria	Firmicutes	Bacilli	Lactobacillales	Streptococcaceae	NA	0.0256789	0.00592752	1.83176	0.0755006	0.487471		SeqVar4651	Bacteria	Firmicutes	Bacilli	Lactobacillales	NA	NA	0.0139168	0.0623775	-1.60035	0.116592	0.392496		SeqVar26306	Bacteria	Firmicutes	Bacilli	Lactobacillales	NA	NA	0.0218338	0.0073561	1.22849	0.224792	0.712417		SeqVar13753	Bacteria	Firmicutes	Bacilli	Lactobacillales	NA	NA	0.0510367	0.0155844	1.57551	0.122872
SeqVar562	Bacteria	Firmicutes	Clostridia	Peptostreptococcales-Tissierellales	Peptostreptococcales-Tissierellales_fa	Parvimonas	0.0539449	0.0127939	1.80135	0.0802416	0.49227		SeqVar8624	Bacteria	Firmicutes	Negativicutes	Veillonellales-Selenomonadales	Veillonellaceae	Dialister	0.0106627	0.049053	-1.60688	0.11529	0.392496		SeqVar953	Bacteria	Actinobacteriota	Actinobacteria	Micrococcales	Micrococcaceae	Rothia	0.0436509	0.157266	-1.23208	0.226814	0.71334		SeqVar417	Bacteria	Proteobacteria	Gammaproteobacteria	Pseudomonadales	Pseudomonadaceae	Pseudomonas	0.0791364	0.28324	-1.55971	0.127001
SeqVar807	Bacteria	Actinobacteriota	Actinobacteria	Propionibacteriales	Propionibacteriaceae	Cutibacterium	0.186952	0.280532	-1.78069	0.0806048	0.49227		SeqVar1601	Bacteria	Firmicutes	Negativicutes	Veillonellales-Selenomonadales	Selenomonadaceae	Mitsuokella	0.0185284	0.0826977	-1.58967	0.118991	0.396061		SeqVar613	Bacteria	Proteobacteria	Gammaproteobacteria	Pseudomonadales	Moraxellaceae	Acinetobacter	0.112094	0.222375	-1.21103	0.23156	0.722748		SeqVar588	Bacteria	Bacteroidota	Bacteroidia	Bacteroidales	Prevotellaceae	Prevotella	0.037402	0.125832	-1.54832	0.127504
SeqVar1351	Bacteria	Proteobacteria	Alphaproteobacteria	Rhizobiales	Beijerinckiaceae	Bosea	0.0464009	0.00626153	1.80854	0.080396	0.49227		SeqVar9212	Bacteria	Firmicutes	Negativicutes	Veillonellales-Selenomonadales	Veillonellaceae	Dialister	0.0106627	0.0471799	-1.58744	0.119447	0.396061		SeqVar98	Bacteria	Actinobacteriota	Actinobacteria	Micrococcales	Micrococcaceae	Rothia	0.176202	0.111651	1.20427	0.233687	0.723901		SeqVar569	Bacteria	Firmicutes	Clostridia	Oscillospirales	Ruminococcaceae	Faecalibacterium	0.040841	0.110809	-1.51633	0.135732
SeqVar3475	Bacteria	Proteobacteria	Gammaproteobacteria	Burkholderiales	Sutterellaceae	Parasutterella	0.0604725	0.015423	1.79928	0.081037	0.49227		SeqVar233	Bacteria	Firmicutes	Bacilli	Bacillales	Bacillaceae	Anoxybacillus	0.0333792	0.14025	-1.5848	0.122051	0.3987		SeqVar19140	Bacteria	Actinobacteriota	Actinobacteria	Corynebacteriales	Nocardiaceae	Millisia	0.0344298	0.0115129	1.1833	0.242271	0.744894		SeqVar1504	Bacteria	Firmicutes	Bacilli	Staphylococcales	Staphylococcaceae	Staphylococcus	0.0709979	0.00734354	1.53318	0.137033
SeqVar621	Bacteria	Firmicutes	Bacilli	Staphylococcales	Gemellaceae	Gemella	0.0447984	0.00924127	1.78815	0.0831699	0.493649		SeqVar1209	Bacteria	Firmicutes	Clostridia	Oscillospirales	Ruminococcaceae	Ruminococcus	0.0182011	0.0694667	-1.57557	0.121276	0.3987		SeqVar5	Bacteria	Firmicutes	Bacilli	Lactobacillales	Streptococcaceae	Streptococcus	0.697984	0.584115	1.17421	0.245882	0.745411		SeqVar818	Bacteria	Bacteroidota	Bacteroidia	Bacteroidales	Prevotellaceae	Prevotella	0.044177	0.15961	-1.49828	0.140143
SeqVar1985	Bacteria	Proteobacteria	Alphaproteobacteria	Sphingomonadales	Sphingomonadaceae	Sphingobium	0.0430501	0.00961861	1.77036	0.0838052	0.493649		SeqVar5206	Bacteria	Firmicutes	Bacilli	Staphylococcales	Staphylococcaceae	NA	0.0681402	0.0184331	1.57032	0.124979	0.402306		SeqVar222	Bacteria	Proteobacteria	Alphaproteobacteria	Rhizobiales	Rhizobiaceae	Allorhizobium-Neorhizobium-Pararhizobium-Rhizobium	0.0689389	0.0336283	1.17455	0.246058	0.745411		SeqVar155	Bacteria	Actinobacteriota	Actinobacteria	Corynebacteriales	Corynebacteriaceae	Corynebacterium	0.278972	0.111881	1.5047	0.141233
SeqVar4998	Bacteria	Firmicutes	Bacilli	Lactobacillales	Streptococcaceae	Streptococcus	0.0453303	0.0110607	1.78001	0.0835949	0.493649		SeqVar14647	Bacteria	Firmicutes	Bacilli	Lactobacillales	Streptococcaceae	Streptococcus	0.0354225	0.0105305	1.56786	0.124888	0.402306		SeqVar16740	Bacteria	Actinobacteriota	Actinobacteria	Corynebacteriales	Corynebacteriaceae	Corynebacterium	0.0568863	0.0265935	1.1664	0.249502	0.750327		SeqVar340	Bacteria	Firmicutes	Negativicutes	Veillonellales-Selenomonadales	Veillonellaceae	Veillonella	0.0638713	0.0205405	1.49213	0.143143
SeqVar8264	Bacteria	Firmicutes	Negativicutes	Veillonellales-Selenomonadales	Selenomonadaceae	Mitsuokella	0.0044658	0.0440436	-1.79252	0.0826699	0.493649		SeqVar43	Bacteria	Firmicutes	Bacilli	Lactobacillales	Streptococcaceae	Streptococcus	0.26403	0.124008	1.55168	0.127497	0.407436		SeqVar19	Bacteria	Actinobacteriota	Actinobacteria	Corynebacteriales	Corynebacteriaceae	Corynebacterium	0.211205	0.329511	-1.14743	0.257074	0.759477		SeqVar788	Bacteria	Bacteroidota	Bacteroidia	Bacteroidales	Prevotellaceae	Prevotella	0.0519282	0.167077	-1.47311	0.146425
SeqVar16260	Bacteria	Actinobacteriota	Actinobacteria	Corynebacteriales	Corynebacteriaceae	Corynebacterium	0.0382841	0.00825173	1.76916	0.0842964	0.493649		SeqVar3453	Bacteria	Actinobacteriota	Actinobacteria	Propionibacteriales	Propionibacteriaceae	Cutibacterium	0.0456596	0.0112737	1.54366	0.130066	0.412657		SeqVar179	Bacteria	Firmicutes	Bacilli	Lactobacillales	Aerococcaceae	Abiotrophia	0.0768503	0.0407178	1.13764	0.260408	0.759477		SeqVar1015	Bacteria	Proteobacteria	Gammaproteobacteria	Burkholderiales	Comamonadaceae	Curvibacter	0.244088	0.13799	1.47127	0.147236
SeqVar122	Bacteria	Proteobacteria	Gammaproteobacteria	Pseudomonadales	Moraxellaceae	Acinetobacter	0.0337835	0.107688	-1.76636	0.0856768	0.498149		SeqVar2339	Bacteria	Firmicutes	Clostridia	Oscillospirales	NA	NA	0.0239722	0.0996288	-1.54228	0.131026	0.41273		SeqVar206	Bacteria	Actinobacteriota	Actinobacteria	Corynebacteriales	Corynebacteriaceae	Corynebacterium	0.02199	0.090395	-1.12978	0.267354	0.759477		SeqVar395	Bacteria	Firmicutes	Negativicutes	Veillonellales-Selenomonadales	Veillonellaceae	Dialister	0.0696588	0.221053	-1.45861	0.150359
SeqVar414	Bacteria	Actinobacteriota	Actinobacteria	Micrococcales	Dermacoccaceae	Kytococcus	0.0180832	0.0801404	-1.76235	0.0868303	0.501276		SeqVar506	Bacteria	Campilobacterota	Campylobacteria	Campylobacterales	Campylobacteraceae	Campylobacter	0.0245388	0.0892685	-1.53253	0.132342	0.413921		SeqVar747	Bacteria	Actinobacteriota	Actinobacteria	Corynebacteriales	Nocardiaceae	Gordonia	0.185537	0.284536	-1.14056	0.259721	0.759477		SeqVar399	Bacteria	Actinobacteriota	Actinobacteria	Corynebacteriales	Corynebacteriaceae	Corynebacterium	0.148491	0.0450371	1.46484	0.1532
SeqVar157	Bacteria	Proteobacteria	Gammaproteobacteria	Pasteurellales	Pasteurellaceae	Haemophilus	0.084344	0.023343	1.75646	0.0885174	0.503868		SeqVar1803	Bacteria	Firmicutes	Negativicutes	Veillonellales-Selenomonadales	Selenomonadaceae	Mitsuokella	0.0200687	0.0910346	-1.52902	0.133623	0.414984		SeqVar840	Bacteria	Actinobacteriota	Actinobacteria	Bifidobacteriales	Bifidobacteriaceae	Bifidobacterium	0.0175103	0.0486723	-1.13632	0.262366	0.759477		SeqVar556	Bacteria	Firmicutes	Negativicutes	Veillonellales-Selenomonadales	Veillonellaceae	Megasphaera	0.0652265	0.187943	-1.45168	0.152271
SeqVar2022	Bacteria	Proteobacteria	Alphaproteobacteria	Sphingomonadales	Sphingomonadaceae	Sphingomonas	0.0406038	0.00655927	1.75722	0.0882472	0.503868		SeqVar222	Bacteria	Proteobacteria	Alphaproteobacteria	Rhizobiales	Rhizobiaceae	Allorhizobium-Neorhizobium-Pararhizobium-Rhizobium	0.0930233	0.0228184	1.5324	0.134808	0.415735		SeqVar899	Bacteria	Bacteroidota	Bacteroidia	Bacteroidales	Dysgonomonadaceae	Proteiniphilum	0.0437719	0.158171	-1.12475	0.268799	0.759477		SeqVar1085	Bacteria	Firmicutes	Negativicutes	Veillonellales-Selenomonadales	Selenomonadaceae	Mitsuokella	0.0477388	0.165503	-1.44821	0.153511
SeqVar70	Bacteria	Proteobacteria	Gammaproteobacteria	Pseudomonadales	Moraxellaceae	Acinetobacter	0.0788375	0.175812	-1.73568	0.0901701	0.506196		SeqVar707	Bacteria	Proteobacteria	Alphaproteobacteria	Rhodobacterales	Rhodobacteraceae	Paracoccus	0.0884589	0.201034	-1.5022	0.139889	0.422542		SeqVar8943	Bacteria	Firmicutes	Bacilli	Staphylococcales	Staphylococcaceae	Staphylococcus	0.0474443	0.0166901	1.11724	0.269135	0.759477		SeqVar1292	Bacteria	Actinobacteriota	Actinobacteria	Propionibacteriales	Propionibacteriaceae	Cutibacterium	0.0191801	0.142375	-1.45831	0.154142
SeqVar7620	Bacteria	Actinobacteriota	Actinobacteria	Micrococcales	Micrococcaceae	Micrococcus	0.0417596	0.0996958	-1.73485	0.0900681	0.506196		SeqVar3267	Bacteria	Bacteroidota	Bacteroidia	Bacteroidales	Prevotellaceae	Prevotella	0.0191715	0.0649361	-1.4993	0.139521	0.422542		SeqVar11963	Bacteria	Actinobacteriota	Actinobacteria	Corynebacteriales	Corynebacteriaceae	Corynebacterium	0.0370813	0.0758822	-1.13957	0.261169	0.759477		SeqVar4316	Bacteria	NA	NA	NA	NA	NA	0.128029	0.29271	-1.45916	0.150796
SeqVar471	Bacteria	Proteobacteria	Gammaproteobacteria	Pseudomonadales	Pseudomonadaceae	Pseudomonas	0.0666999	0.00965387	1.7347	0.0927646	0.517195		SeqVar18655	Bacteria	Firmicutes	Negativicutes	Veillonellales-Selenomonadales	Selenomonadaceae	Mitsuokella	0.00892195	0.0364096	-1.50766	0.1384	0.422542		SeqVar14656	Bacteria	Firmicutes	Bacilli	Lactobacillales	Streptococcaceae	Streptococcus	0.0239073	0.0607323	-1.12439	0.267047	0.759477		SeqVar2366	Bacteria	Firmicutes	Clostridia	Oscillospirales	Oscillospiraceae	UCG-002	0.148062	0.0249791	1.46115	0.155668
SeqVar1155	Bacteria	Firmicutes	Bacilli	Lactobacillales	Aerococcaceae	Facklamia	0.0847544	0.0204144	1.71077	0.0939808	0.520148		SeqVar4	Bacteria	Firmicutes	Bacilli	Staphylococcales	Staphylococcaceae	Staphylococcus	1.00743	0.742003	1.4914	0.141509	0.424528		SeqVar13	Bacteria	Actinobacteriota	Actinobacteria	Micrococcales	Micrococcaceae	Micrococcus	0.523928	0.344943	1.09021	0.280443	0.763123		SeqVar526	Bacteria	Firmicutes	Clostridia	Lachnospirales	Lachnospiraceae	Coprococcus	0.0598272	0.181671	-1.42779	0.159036
SeqVar3453	Bacteria	Actinobacteriota	Actinobacteria	Propionibacteriales	Propionibacteriaceae	Cutibacterium	0.101668	0.0500706	1.70182	0.0947198	0.520148		SeqVar1502	Bacteria	Bacteroidota	Bacteroidia	Bacteroidales	Prevotellaceae	Prevotella	0.0425817	0.114219	-1.47895	0.144882	0.431708		SeqVar74	Bacteria	Firmicutes	Clostridia	Peptostreptococcales-Tissierellales	Peptostreptococcales-Tissierellales_fa	Peptoniphilus	0.118725	0.0631165	1.08884	0.281009	0.763123		SeqVar249	Bacteria	Actinobacteriota	Actinobacteria	Micrococcales	Brevibacteriaceae	Brevibacterium	0.0507673	0.109574	-1.4122	0.164715
SeqVar4796	Bacteria	Firmicutes	Negativicutes	Veillonellales-Selenomonadales	Veillonellaceae	Veillonella	0.0539231	0.0118256	1.71817	0.0952114	0.520148		SeqVar3520	Bacteria	Firmicutes	Bacilli	Lactobacillales	Streptococcaceae	Streptococcus	0.109005	0.0581435	1.47084	0.147381	0.436208		SeqVar79	Bacteria	Actinobacteriota	Actinobacteria	Corynebacteriales	Corynebacteriaceae	Corynebacterium	0.481728	0.653118	-1.11158	0.272284	0.763123		SeqVar815	Bacteria	Firmicutes	Negativicutes	Veillonellales-Selenomonadales	Veillonellaceae	Dialister	0.058372	0.0177309	1.39992	0.167823
SeqVar323	Bacteria	Actinobacteriota	Actinobacteria	Corynebacteriales	Corynebacteriaceae	Corynebacterium	0.0195687	0.0651626	-1.69199	0.0973481	0.528276		SeqVar114	Bacteria	Firmicutes	Clostridia	Peptostreptococcales-Tissierellales	Peptostreptococcales-Tissierellales_fa	Peptoniphilus	0.121347	0.0425624	1.43273	0.15884	0.440557		SeqVar233	Bacteria	Firmicutes	Bacilli	Bacillales	Bacillaceae	Anoxybacillus	0.0899414	0.231078	-1.09047	0.283393	0.763123		SeqVar16	Bacteria	Actinobacteriota	Actinobacteria	Micrococcales	Micrococcaceae	Micrococcus	0.256819	0.114385	1.3879	0.171594
SeqVar383	Bacteria	Firmicutes	Clostridia	Oscillospirales	Ruminococcaceae	Faecalibacterium	0.0917408	0.213255	-1.68306	0.0990274	0.53383		SeqVar226	Bacteria	Proteobacteria	Alphaproteobacteria	Rhizobiales	Beijerinckiaceae	Methylobacterium-Methylorubrum	0.22906	0.107675	1.43995	0.157953	0.440557		SeqVar5172	Bacteria	Proteobacteria	Gammaproteobacteria	Xanthomonadales	Xanthomonadaceae	Pseudoxanthomonas	0.0295899	0.0867811	-1.09688	0.280134	0.763123		SeqVar33	Bacteria	Actinobacteriota	Actinobacteria	Corynebacteriales	Corynebacteriaceae	Lawsonella	0.212758	0.403805	-1.38052	0.174314
SeqVar7255	Bacteria	Proteobacteria	Gammaproteobacteria	Enterobacterales	Enterobacteriaceae	Klebsiella	0.0361212	0.008453	1.68645	0.100833	0.537247		SeqVar465	Bacteria	Actinobacteriota	Actinobacteria	Corynebacteriales	Corynebacteriaceae	Corynebacterium	0.120656	0.0424959	1.44967	0.155242	0.440557		SeqVar41085	Bacteria	Proteobacteria	Gammaproteobacteria	Burkholderiales	NA	NA	0.0143587	0.0476564	-1.09352	0.282166	0.763123		SeqVar89	Bacteria	Proteobacteria	Gammaproteobacteria	Burkholderiales	Comamonadaceae	Comamonas	0.369235	0.735892	-1.38084	0.173921
SeqVar9194	Bacteria	Actinobacteriota	Actinobacteria	Actinomycetales	Actinomycetaceae	Actinomyces	0.0230773	0.00474046	1.68127	0.100981	0.537247		SeqVar644	Bacteria	Firmicutes	Clostridia	Lachnospirales	Lachnospiraceae	Agathobacter	0.0216904	0.0710583	-1.43724	0.157634	0.440557		SeqVar53976	Bacteria	Actinobacteriota	Actinobacteria	Corynebacteriales	Corynebacteriaceae	Corynebacterium	0.0243005	0.0088255	1.10321	0.276674	0.763123		SeqVar153	Bacteria	Firmicutes	Negativicutes	Veillonellales-Selenomonadales	Veillonellaceae	Dialister	0.0925619	0.271241	-1.36483	0.177909
SeqVar1499	Bacteria	Firmicutes	Clostridia	Peptostreptococcales-Tissierellales	Peptostreptococcales-Tissierellales_fa	Peptoniphilus	0.0573204	0.0141027	1.68131	0.102523	0.53771		SeqVar794	Bacteria	Bacteroidota	Bacteroidia	Bacteroidales	Prevotellaceae	Prevotella	0.0209013	0.0816942	-1.45593	0.152017	0.440557		SeqVar18	Bacteria	Firmicutes	Clostridia	Peptostreptococcales-Tissierellales	Peptostreptococcales-Tissierellales_fa	Finegoldia	0.388392	0.286006	1.04412	0.301164	0.764248		SeqVar279	Bacteria	Actinobacteriota	Actinobacteria	Micrococcales	Micrococcaceae	Rothia	0.0147036	0.0520415	-1.37543	0.176577
SeqVar7139	Bacteria	Proteobacteria	Gammaproteobacteria	Xanthomonadales	Rhodanobacteraceae	Rhodanobacter	0.0439226	0.0121664	1.6597	0.10301	0.53771		SeqVar2524	Bacteria	Proteobacteria	Gammaproteobacteria	Burkholderiales	Alcaligenaceae	Alcaligenes	0.0405108	0.107181	-1.43336	0.157665	0.440557		SeqVar33	Bacteria	Actinobacteriota	Actinobacteria	Corynebacteriales	Corynebacteriaceae	Lawsonella	0.296294	0.400338	-1.03855	0.303783	0.764248		SeqVar281	Bacteria	Firmicutes	Clostridia	Peptostreptococcales-Tissierellales	Peptostreptococcales-Tissierellales_fa	Ezakiella	0.0176917	0.0609277	-1.36046	0.179701
SeqVar36417	Bacteria	Firmicutes	Bacilli	Lactobacillales	Streptococcaceae	Streptococcus	0.0291362	0.00868671	1.67337	0.10305	0.53771		SeqVar3770	Bacteria	Firmicutes	Bacilli	Lactobacillales	Streptococcaceae	Streptococcus	0.105987	0.0486772	1.43476	0.157552	0.440557		SeqVar76	Bacteria	Actinobacteriota	Actinobacteria	Micrococcales	Micrococcaceae	Kocuria	0.260833	0.179247	1.06562	0.291252	0.764248		SeqVar3670	Bacteria	Firmicutes	Bacilli	Erysipelotrichales	Erysipelotrichaceae	Erysipelothrix	0.0430464	0.1577	-1.36577	0.179438
SeqVar295	Bacteria	Actinobacteriota	Actinobacteria	Corynebacteriales	Corynebacteriaceae	Corynebacterium	0.0385387	0.152122	-1.66752	0.104601	0.538893		SeqVar10186	Bacteria	Actinobacteriota	Actinobacteria	Micrococcales	Micrococcaceae	Micrococcus	0.0170589	0.0691634	-1.45697	0.154175	0.440557		SeqVar95	Bacteria	Bacteroidota	Bacteroidia	Bacteroidales	Prevotellaceae	Prevotella	0.0808621	0.189786	-1.06936	0.289909	0.764248		SeqVar3770	Bacteria	Firmicutes	Bacilli	Lactobacillales	Streptococcaceae	Streptococcus	0.115644	0.064153	1.36911	0.176907
SeqVar6808	Bacteria	Firmicutes	Bacilli	Staphylococcales	Staphylococcaceae	Staphylococcus	0.0503803	0.0182144	1.65374	0.104122	0.538893		SeqVar15263	Bacteria	Firmicutes	Bacilli	Lactobacillales	Streptococcaceae	Streptococcus	0.0369849	0.0121207	1.45477	0.152928	0.440557		SeqVar147	Bacteria	Actinobacteriota	Actinobacteria	Micrococcales	Micrococcaceae	Rothia	0.1246	0.0578928	1.0363	0.30607	0.764248		SeqVar7220	Bacteria	NA	NA	NA	NA	NA	0.0516256	0.150181	-1.37745	0.175407
SeqVar203	Bacteria	Proteobacteria	Gammaproteobacteria	Pasteurellales	Pasteurellaceae	Haemophilus	0.0833202	0.0280214	1.64639	0.106846	0.546997		SeqVar18366	Bacteria	NA	NA	NA	NA	NA	0.0347635	0.149656	-1.43687	0.158005	0.440557		SeqVar189	Bacteria	Firmicutes	Bacilli	Staphylococcales	Staphylococcaceae	Staphylococcus	0.11913	0.0473745	1.07219	0.28832	0.764248		SeqVar8943	Bacteria	Firmicutes	Bacilli	Staphylococcales	Staphylococcaceae	Staphylococcus	0.0521968	0.014177	1.37794	0.175574
SeqVar21	Bacteria	Actinobacteriota	Actinobacteria	Micrococcales	Micrococcaceae	Micrococcus	0.144662	0.267063	-1.63243	0.108536	0.547405		SeqVar513	Bacteria	Firmicutes	Clostridia	Lachnospirales	Lachnospiraceae	Lachnoclostridium	0.0721682	0.170549	-1.422	0.16082	0.443259		SeqVar319	Bacteria	Firmicutes	Clostridia	Oscillospirales	Ruminococcaceae	Faecalibacterium	0.122783	0.213873	-1.04534	0.300604	0.764248		SeqVar216	Bacteria	Proteobacteria	Gammaproteobacteria	Pseudomonadales	Moraxellaceae	Acinetobacter	0.0174064	0.0938084	-1.36577	0.181244
SeqVar170	Bacteria	Actinobacteriota	Actinobacteria	Corynebacteriales	Corynebacteriaceae	Corynebacterium	0.0776426	0.164842	-1.63636	0.108943	0.547405		SeqVar532	Bacteria	Proteobacteria	Gammaproteobacteria	Xanthomonadales	Xanthomonadaceae	Vulcaniibacterium	0.0518601	0.172415	-1.41498	0.165869	0.448297		SeqVar382	Bacteria	Firmicutes	Clostridia	Peptostreptococcales-Tissierellales	Peptostreptococcales-Tissierellales_fa	Anaerococcus	0.0562422	0.0217932	1.05707	0.295169	0.764248		SeqVar3032	Bacteria	Proteobacteria	Gammaproteobacteria	Salinisphaerales	Salinisphaeraceae	Salinisphaera	0.0658581	0.0187543	1.35617	0.18365
SeqVar9805	Bacteria	Firmicutes	Clostridia	Lachnospirales	Lachnospiraceae	Agathobacter	0.0120547	0.0440487	-1.64504	0.108347	0.547405		SeqVar1285	Bacteria	Firmicutes	Bacilli	Lactobacillales	Lactobacillaceae	Lactobacillus	0.0835336	0.176898	-1.40267	0.166714	0.448297		SeqVar555	Bacteria	Proteobacteria	Gammaproteobacteria	Xanthomonadales	Xanthomonadaceae	Pseudoxanthomonas	0.0726779	0.129043	-1.05802	0.296572	0.764248		SeqVar14973	Bacteria	Actinobacteriota	Actinobacteria	Corynebacteriales	Corynebacteriaceae	Corynebacterium	0.0445636	0.00956504	1.36229	0.183506
SeqVar2487	Bacteria	Actinobacteriota	Actinobacteria	Micrococcales	Micrococcaceae	Pseudarthrobacter	0.0429409	0.00982718	1.63131	0.110498	0.548449		SeqVar3032	Bacteria	Proteobacteria	Gammaproteobacteria	Salinisphaerales	Salinisphaeraceae	Salinisphaera	0.212946	0.0841142	1.41161	0.163899	0.448297		SeqVar724	Bacteria	Proteobacteria	Gammaproteobacteria	Pseudomonadales	Pseudomonadaceae	Pseudomonas	0.088221	0.188574	-1.04032	0.30446	0.764248		SeqVar369	Bacteria	Proteobacteria	Gammaproteobacteria	Burkholderiales	Comamonadaceae	Diaphorobacter	0.125778	0.307013	-1.34327	0.186723
SeqVar28162	Bacteria	Firmicutes	Bacilli	Lactobacillales	Streptococcaceae	Streptococcus	0.0313574	0.011125	1.62568	0.110185	0.548449		SeqVar21379	Bacteria	Firmicutes	Negativicutes	Veillonellales-Selenomonadales	Veillonellaceae	Dialister	0.00873789	0.0323002	-1.41054	0.164714	0.448297		SeqVar2497	Bacteria	Proteobacteria	Alphaproteobacteria	Rhizobiales	Rhizobiaceae	Allorhizobium-Neorhizobium-Pararhizobium-Rhizobium	0.0326869	0.0823161	-1.07723	0.286684	0.764248		SeqVar94	Bacteria	Proteobacteria	Gammaproteobacteria	Burkholderiales	Comamonadaceae	Delftia	0.246911	0.569792	-1.33045	0.190818
SeqVar10435	Bacteria	Firmicutes	Bacilli	Lactobacillales	Lactobacillaceae	Lactobacillus	0.00810773	0.0458709	-1.63669	0.111306	0.549108		SeqVar159	Bacteria	Actinobacteriota	Actinobacteria	Corynebacteriales	Corynebacteriaceae	Corynebacterium	0.0384789	0.103102	-1.39223	0.171436	0.450018		SeqVar14146	Bacteria	Actinobacteriota	Actinobacteria	Corynebacteriales	Corynebacteriaceae	Corynebacterium	0.0474404	0.0908998	-1.05008	0.300539	0.764248		SeqVar203	Bacteria	Proteobacteria	Gammaproteobacteria	Pasteurellales	Pasteurellaceae	Haemophilus	0.082814	0.0204636	1.32705	0.192754
SeqVar13120	Bacteria	Actinobacteriota	Actinobacteria	Corynebacteriales	Corynebacteriaceae	Corynebacterium	0.0140894	0.0546932	-1.62193	0.112584	0.549786		SeqVar639	Bacteria	Firmicutes	Bacilli	Lactobacillales	Streptococcaceae	Streptococcus	0.0687162	0.018178	1.39873	0.169169	0.450018		SeqVar6	Bacteria	Proteobacteria	Gammaproteobacteria	Pseudomonadales	Moraxellaceae	Enhydrobacter	0.434215	0.611934	-1.01797	0.315462	0.76498		SeqVar412	Bacteria	Actinobacteriota	Actinobacteria	Corynebacteriales	Corynebacteriaceae	Corynebacterium	0.11223	0.0314592	1.34255	0.190025
SeqVar26306	Bacteria	Firmicutes	Bacilli	Lactobacillales	NA	NA	0.0435464	0.0169872	1.6178	0.112794	0.549786		SeqVar9805	Bacteria	Firmicutes	Clostridia	Lachnospirales	Lachnospiraceae	Agathobacter	0.00902108	0.0280044	-1.38986	0.171343	0.450018		SeqVar105	Bacteria	Proteobacteria	Alphaproteobacteria	Sphingomonadales	Sphingomonadaceae	Sphingomonas	0.0471552	0.089453	-1.01604	0.315132	0.76498		SeqVar555	Bacteria	Proteobacteria	Gammaproteobacteria	Xanthomonadales	Xanthomonadaceae	Pseudoxanthomonas	0.0881907	0.223906	-1.32065	0.192682
SeqVar1271	Bacteria	Proteobacteria	Gammaproteobacteria	Burkholderiales	Comamonadaceae	Aquabacterium	0.07007	0.0270707	1.60836	0.113884	0.551796		SeqVar17005	Bacteria	Firmicutes	Negativicutes	Veillonellales-Selenomonadales	Selenomonadaceae	Mitsuokella	0.00970492	0.0339767	-1.39078	0.170323	0.450018		SeqVar155	Bacteria	Actinobacteriota	Actinobacteria	Corynebacteriales	Corynebacteriaceae	Corynebacterium	0.300167	0.208525	1.01276	0.315647	0.76498		SeqVar46411	Bacteria	NA	NA	NA	NA	NA	0.0213774	0.0594682	-1.32905	0.192132
SeqVar63015	Bacteria	Proteobacteria	Gammaproteobacteria	Enterobacterales	Enterobacteriaceae	NA	0.0199225	0.00457787	1.61182	0.114732	0.552615		SeqVar47	Bacteria	Proteobacteria	Alphaproteobacteria	Caulobacterales	Caulobacteraceae	Brevundimonas	0.113367	0.204683	-1.35251	0.182368	0.457665		SeqVar707	Bacteria	Proteobacteria	Alphaproteobacteria	Rhodobacterales	Rhodobacteraceae	Paracoccus	0.115527	0.188827	-1.02156	0.311825	0.76498		SeqVar1369	Bacteria	Firmicutes	Negativicutes	Veillonellales-Selenomonadales	Selenomonadaceae	Mitsuokella	0.0451485	0.13775	-1.30904	0.196011
SeqVar5653	Bacteria	Firmicutes	Clostridia	Lachnospirales	Lachnospiraceae	Lachnospiraceae_NK4A136_group	0.0621953	0.00858039	1.61888	0.116735	0.558955		SeqVar317	Bacteria	Actinobacteriota	Actinobacteria	Corynebacteriales	Corynebacteriaceae	Corynebacterium	0.147194	0.262897	-1.36188	0.18058	0.457665		SeqVar862	Bacteria	Bacteroidota	Bacteroidia	Flavobacteriales	Weeksellaceae	Cloacibacterium	0.0851852	0.0387984	1.01813	0.31352	0.76498		SeqVar30	Bacteria	Actinobacteriota	Actinobacteria	Corynebacteriales	Corynebacteriaceae	Corynebacterium	0.0628972	0.170943	-1.31066	0.197482
SeqVar319	Bacteria	Firmicutes	Clostridia	Oscillospirales	Ruminococcaceae	Faecalibacterium	0.0934249	0.212455	-1.58357	0.119825	0.570393		SeqVar953	Bacteria	Actinobacteriota	Actinobacteria	Micrococcales	Micrococcaceae	Rothia	0.0239976	0.0745169	-1.35583	0.182021	0.457665		SeqVar104	Bacteria	Firmicutes	Bacilli	Staphylococcales	Staphylococcaceae	Staphylococcus	0.127988	0.0590377	0.992923	0.325108	0.781543		SeqVar27	Bacteria	Firmicutes	Bacilli	Lactobacillales	Lactobacillaceae	Lactobacillus	0.0157132	0.0506258	-1.30049	0.200672
SeqVar1214	Bacteria	Proteobacteria	Gammaproteobacteria	Enterobacterales	Enterobacteriaceae	Buttiauxella	0.0770851	0.0288566	1.57643	0.122867	0.581476		SeqVar2002	Bacteria	Firmicutes	Bacilli	Lactobacillales	Lactobacillaceae	Lactobacillus	0.0324964	0.0850619	-1.37276	0.176037	0.457665		SeqVar343	Bacteria	Actinobacteriota	Actinobacteria	Corynebacteriales	Corynebacteriaceae	Corynebacterium	0.0743804	0.0365362	0.989189	0.326967	0.781543		SeqVar96	Bacteria	Proteobacteria	Alphaproteobacteria	Rhodobacterales	Rhodobacteraceae	Paracoccus	0.0757806	0.0205719	1.29492	0.205395
SeqVar513	Bacteria	Firmicutes	Clostridia	Lachnospirales	Lachnospiraceae	Lachnoclostridium	0.0498257	0.156122	-1.56688	0.123704	0.582053		SeqVar2458	Bacteria	Firmicutes	Clostridia	Lachnospirales	Lachnospiraceae	Lachnospiraceae_NK4A136_group	0.0168393	0.0679911	-1.35525	0.182309	0.457665		SeqVar558	Bacteria	Actinobacteriota	Actinobacteria	Actinomycetales	Actinomycetaceae	Flaviflexus	0.0704762	0.148646	-0.989126	0.328172	0.781543		SeqVar467	Bacteria	Actinobacteriota	Actinobacteria	Corynebacteriales	Corynebacteriaceae	Corynebacterium	0.08208	0.028258	1.29124	0.205369
SeqVar143	Bacteria	Firmicutes	Bacilli	Lactobacillales	Streptococcaceae	Streptococcus	0.177836	0.0950305	1.55959	0.124745	0.583577		SeqVar2641	Bacteria	Proteobacteria	Alphaproteobacteria	Sphingomonadales	Sphingomonadaceae	Sphingomonas	0.0169244	0.0744934	-1.37238	0.178652	0.457665		SeqVar863	Bacteria	Actinobacteriota	Actinobacteria	Micrococcales	Micrococcaceae	Renibacterium	0.0492695	0.113884	-0.985616	0.330197	0.781845		SeqVar1732	Bacteria	Proteobacteria	Gammaproteobacteria	Enterobacterales	Enterobacteriaceae	Lelliottia	0.0178231	0.19252	-1.29679	0.204416
SeqVar8	Bacteria	Actinobacteriota	Actinobacteria	Corynebacteriales	Corynebacteriaceae	Corynebacterium	0.586453	0.751818	-1.54105	0.129256	0.585586		SeqVar6200	Bacteria	Firmicutes	Bacilli	Lactobacillales	Streptococcaceae	Streptococcus	0.0365563	0.0125712	1.35725	0.181954	0.457665		SeqVar3482	Bacteria	Firmicutes	Bacilli	Erysipelotrichales	Erysipelotrichaceae	Faecalibaculum	0.0720709	0.0344802	0.971546	0.336494	0.792202		SeqVar5711	Bacteria	NA	NA	NA	NA	NA	0.0445075	0.146313	-1.25678	0.214643
SeqVar17	Bacteria	Actinobacteriota	Actinobacteria	Corynebacteriales	Corynebacteriaceae	Lawsonella	0.24439	0.348863	-1.53942	0.129491	0.585586		SeqVar14818	Bacteria	Firmicutes	Bacilli	Lactobacillales	Streptococcaceae	Lactococcus	0.0319157	0.0111049	1.35426	0.182651	0.457665		SeqVar229	Bacteria	Actinobacteriota	Actinobacteria	Micrococcales	Dermacoccaceae	Dermacoccus	0.0885915	0.048182	0.961969	0.34037	0.796775		SeqVar506	Bacteria	Campilobacterota	Campylobacteria	Campylobacterales	Campylobacteraceae	Campylobacter	0.0147078	0.0689069	-1.25377	0.218607
SeqVar666	Bacteria	Proteobacteria	Alphaproteobacteria	Sphingomonadales	Sphingomonadaceae	Sphingomonas	0.0319977	0.0993439	-1.55322	0.129086	0.585586		SeqVar21	Bacteria	Actinobacteriota	Actinobacteria	Micrococcales	Micrococcaceae	Micrococcus	0.0337385	0.10057	-1.29839	0.200489	0.472812		SeqVar148	Bacteria	Actinobacteriota	Actinobacteria	Micrococcales	Micrococcaceae	Kocuria	0.0408365	0.0959216	-0.940205	0.353861	0.813011		SeqVar46	Bacteria	Actinobacteriota	Actinobacteria	Corynebacteriales	Corynebacteriaceae	Corynebacterium	0.373641	0.214632	1.23093	0.2247
SeqVar1110	Bacteria	Proteobacteria	Gammaproteobacteria	Burkholderiales	Comamonadaceae	Acidovorax	0.0558524	0.0213716	1.54595	0.129092	0.585586		SeqVar46	Bacteria	Actinobacteriota	Actinobacteria	Corynebacteriales	Corynebacteriaceae	Corynebacterium	0.525762	0.276914	1.30006	0.20021	0.472812		SeqVar182	Bacteria	Proteobacteria	Gammaproteobacteria	Pasteurellales	Pasteurellaceae	Haemophilus	0.0277483	0.0632118	-0.942374	0.351794	0.813011		SeqVar830	Bacteria	Firmicutes	Negativicutes	Veillonellales-Selenomonadales	Selenomonadaceae	Mitsuokella	0.0624758	0.174104	-1.22806	0.22466
SeqVar1369	Bacteria	Firmicutes	Negativicutes	Veillonellales-Selenomonadales	Selenomonadaceae	Mitsuokella	0.0259704	0.101806	-1.55989	0.127076	0.585586		SeqVar253	Bacteria	Firmicutes	Bacilli	Staphylococcales	Staphylococcaceae	Staphylococcus	0.075531	0.188913	-1.311	0.197514	0.472812		SeqVar412	Bacteria	Actinobacteriota	Actinobacteria	Corynebacteriales	Corynebacteriaceae	Corynebacterium	0.0604752	0.0346877	0.932929	0.355199	0.813011		SeqVar6226	Bacteria	Acidobacteriota	Acidobacteriae	Acidobacteriales	Acidobacteriaceae_(Subgroup_1)	Granulicella	0.0335166	0.0130243	1.23549	0.223182
SeqVar6172	Bacteria	Firmicutes	Bacilli	Lactobacillales	Streptococcaceae	Streptococcus	0.0537322	0.0221384	1.54485	0.128123	0.585586		SeqVar299	Bacteria	Firmicutes	Clostridia	Peptostreptococcales-Tissierellales	Peptostreptococcales-Tissierellales_fa	Anaerococcus	0.122415	0.0201543	1.33272	0.193445	0.472812		SeqVar13753	Bacteria	Firmicutes	Bacilli	Lactobacillales	NA	NA	0.038155	0.0192561	0.942892	0.349919	0.813011		SeqVar1375	Bacteria	Proteobacteria	Gammaproteobacteria	Enterobacterales	Enterobacteriaceae	NA	0.0244001	0.0599028	-1.22385	0.226354
SeqVar249	Bacteria	Actinobacteriota	Actinobacteria	Micrococcales	Brevibacteriaceae	Brevibacterium	0.0532888	0.115287	-1.54207	0.130283	0.585916		SeqVar412	Bacteria	Actinobacteriota	Actinobacteria	Corynebacteriales	Corynebacteriaceae	Corynebacterium	0.140373	0.0117586	1.31595	0.199351	0.472812		SeqVar2828	Bacteria	Firmicutes	Bacilli	Lactobacillales	Streptococcaceae	Streptococcus	0.132332	0.0847905	0.928565	0.357492	0.813738		SeqVar114	Bacteria	Firmicutes	Clostridia	Peptostreptococcales-Tissierellales	Peptostreptococcales-Tissierellales_fa	Peptoniphilus	0.136951	0.026767	1.22671	0.230345
SeqVar48	Bacteria	Proteobacteria	Alphaproteobacteria	Rhodobacterales	Rhodobacteraceae	Paracoccus	0.128866	0.226152	-1.53458	0.131873	0.586583		SeqVar706	Bacteria	Firmicutes	Bacilli	Staphylococcales	Staphylococcaceae	Staphylococcus	0.124539	0.0292485	1.33445	0.191801	0.472812		SeqVar416	Bacteria	Firmicutes	Bacilli	Lactobacillales	Lactobacillaceae	Lactobacillus	0.0916284	0.0464008	0.922867	0.361323	0.817939		SeqVar1127	Bacteria	Firmicutes	Clostridia	Peptostreptococcales-Tissierellales	Peptostreptococcaceae	Terrisporobacter	0.0466556	0.099206	-1.21066	0.231841
SeqVar1189	Bacteria	Firmicutes	Clostridia	Lachnospirales	Lachnospiraceae	Agathobacter	0.0498268	0.109796	-1.53488	0.131732	0.586583		SeqVar749	Bacteria	Firmicutes	Clostridia	Peptostreptococcales-Tissierellales	Peptostreptococcaceae	Peptostreptococcus	0.135536	0.0487173	1.31371	0.197891	0.472812		SeqVar822	Bacteria	Proteobacteria	Alphaproteobacteria	Caulobacterales	Caulobacteraceae	Phenylobacterium	0.0593713	0.108808	-0.914585	0.364637	0.820931		SeqVar1914	Bacteria	Firmicutes	Bacilli	Erysipelotrichales	Erysipelotrichaceae	Turicibacter	0.0310927	0.0706874	-1.21279	0.230944
SeqVar2124	Bacteria	Proteobacteria	Alphaproteobacteria	Sphingomonadales	Sphingomonadaceae	Novosphingobium	0.0478356	0.0163222	1.52115	0.135072	0.588216		SeqVar815	Bacteria	Firmicutes	Negativicutes	Veillonellales-Selenomonadales	Veillonellaceae	Dialister	0.0740206	0.0284955	1.3184	0.194966	0.472812		SeqVar14626	Bacteria	Actinobacteriota	Actinobacteria	Propionibacteriales	Nocardioidaceae	Kribbella	0.0394084	0.0196819	0.909559	0.367073	0.821925		SeqVar2321	Bacteria	Firmicutes	Clostridia	Lachnospirales	Lachnospiraceae	Lachnospira	0.0362736	0.102243	-1.20115	0.234848
SeqVar4612	Bacteria	Proteobacteria	Gammaproteobacteria	Xanthomonadales	Rhodanobacteraceae	Rhodanobacter	0.0589903	0.0202542	1.529	0.134285	0.588216		SeqVar1275	Bacteria	Proteobacteria	Gammaproteobacteria	Burkholderiales	Comamonadaceae	Aquabacterium	0.0621457	0.0198167	1.3082	0.199785	0.472812		SeqVar142	Bacteria	Proteobacteria	Gammaproteobacteria	Burkholderiales	Burkholderiaceae	Lautropia	0.037858	0.068516	-0.899227	0.373533	0.831868		SeqVar5206	Bacteria	Firmicutes	Bacilli	Staphylococcales	Staphylococcaceae	NA	0.0935118	0.0326838	1.20248	0.234669
SeqVar42201	Bacteria	Actinobacteriota	Actinobacteria	Micrococcales	Micrococcaceae	Micrococcus	0.00680403	0.0278497	-1.52791	0.135131	0.588216		SeqVar1483	Bacteria	Firmicutes	Clostridia	Lachnospirales	Lachnospiraceae	Blautia	0.0115758	0.0480858	-1.32271	0.194278	0.472812		SeqVar49	Bacteria	Firmicutes	Bacilli	Lactobacillales	Lactobacillaceae	Lactobacillus	0.122757	0.205051	-0.880229	0.383359	0.835161		SeqVar103	Bacteria	Firmicutes	Bacilli	Staphylococcales	Staphylococcaceae	Staphylococcus	0.108262	0.0244008	1.20965	0.23628
SeqVar61582	Bacteria	Firmicutes	Bacilli	Lactobacillales	NA	NA	0.0179615	0.00509077	1.53461	0.133321	0.588216		SeqVar2919	Bacteria	Bacteroidota	Bacteroidia	Bacteroidales	Tannerellaceae	Parabacteroides	0.0249628	0.0674233	-1.30184	0.198708	0.472812		SeqVar91	Bacteria	Firmicutes	Negativicutes	Veillonellales-Selenomonadales	Veillonellaceae	Veillonella	0.0453646	0.022938	0.865428	0.390751	0.835161		SeqVar4447	Bacteria	Actinobacteriota	Actinobacteria	Micrococcales	Microbacteriaceae	Humibacter	0.0436841	0.0171233	1.18579	0.241778
SeqVar1562	Bacteria	Proteobacteria	Gammaproteobacteria	Pseudomonadales	Pseudomonadaceae	Pseudomonas	0.0285594	0.00841492	1.51588	0.137797	0.59663		SeqVar1539	Bacteria	Bacteroidota	Bacteroidia	Bacteroidales	Prevotellaceae	Prevotella	0.0174161	0.0634779	-1.29324	0.202313	0.474574		SeqVar92	Bacteria	Actinobacteriota	Actinobacteria	Micrococcales	Micrococcaceae	Micrococcus	0.099608	0.0388355	0.8605	0.395807	0.835161		SeqVar1271	Bacteria	Proteobacteria	Gammaproteobacteria	Burkholderiales	Comamonadaceae	Aquabacterium	0.0441169	0.199096	-1.186	0.244271
SeqVar20	Bacteria	Firmicutes	Bacilli	Lactobacillales	Lactobacillaceae	Lactobacillus	0.17283	0.422291	-1.49942	0.139874	0.597956		SeqVar90	Bacteria	Proteobacteria	Gammaproteobacteria	Pseudomonadales	Moraxellaceae	Acinetobacter	0.268259	0.115344	1.28152	0.206527	0.48038		SeqVar125	Bacteria	Actinobacteriota	Coriobacteriia	Coriobacteriales	Atopobiaceae	Atopobium	0.0448094	0.0873205	-0.855453	0.397188	0.835161		SeqVar992	Bacteria	Bacteroidota	Bacteroidia	Bacteroidales	Prevotellaceae	Prevotella	0.050645	0.131915	-1.16386	0.249608
SeqVar417	Bacteria	Proteobacteria	Gammaproteobacteria	Pseudomonadales	Pseudomonadaceae	Pseudomonas	0.0261017	0.0837979	-1.50788	0.140138	0.597956		SeqVar93	Bacteria	Proteobacteria	Gammaproteobacteria	Pseudomonadales	Moraxellaceae	Acinetobacter	0.304295	0.501523	-1.27567	0.208056	0.48038		SeqVar161	Bacteria	Firmicutes	Bacilli	Lactobacillales	Carnobacteriaceae	Dolosigranulum	0.117574	0.0650364	0.884659	0.380294	0.835161		SeqVar2375	Bacteria	Desulfobacterota	Desulfovibrionia	Desulfovibrionales	Desulfovibrionaceae	Desulfovibrio	0.0319248	0.0998273	-1.16613	0.249071
SeqVar5891	Bacteria	Proteobacteria	Alphaproteobacteria	Rhizobiales	Rhizobiaceae	Allorhizobium-Neorhizobium-Pararhizobium-Rhizobium	0.04233	0.0140706	1.50208	0.140307	0.597956		SeqVar133	Bacteria	Firmicutes	Bacilli	Staphylococcales	Staphylococcaceae	Staphylococcus	0.0538912	0.0158413	1.27859	0.207656	0.48038		SeqVar193	Bacteria	Actinobacteriota	Actinobacteria	Corynebacteriales	Corynebacteriaceae	Corynebacterium	0.0908714	0.045445	0.861081	0.393204	0.835161		SeqVar1218	Bacteria	Actinobacteriota	Actinobacteria	Micrococcales	Micrococcaceae	Pseudoglutamicibacter	0.0895587	0.0253739	1.16858	0.251452
SeqVar447	Bacteria	Actinobacteriota	Actinobacteria	Micrococcales	Micrococcaceae	Kocuria	0.0222074	0.079266	-1.49286	0.142881	0.602615		SeqVar605	Bacteria	Proteobacteria	Alphaproteobacteria	Rhizobiales	Xanthobacteraceae	Bradyrhizobium	0.151281	0.318362	-1.27175	0.210142	0.482671		SeqVar224	Bacteria	Firmicutes	Clostridia	Lachnospirales	Lachnospiraceae	Blautia	0.0495125	0.109182	-0.872799	0.388802	0.835161		SeqVar52	Bacteria	Firmicutes	Bacilli	Staphylococcales	Staphylococcaceae	Staphylococcus	0.173496	0.0954891	1.15344	0.253853
SeqVar3365	Bacteria	Actinobacteriota	Actinobacteria	Propionibacteriales	Propionibacteriaceae	Cutibacterium	0.0599869	0.015931	1.50004	0.14269	0.602615		SeqVar732	Bacteria	Actinobacteriota	Actinobacteria	Corynebacteriales	Corynebacteriaceae	Corynebacterium	0.0931145	0.0434613	1.24431	0.21894	0.500273		SeqVar3419	Bacteria	Actinobacteriota	Actinobacteria	Micrococcales	Micrococcaceae	Kocuria	0.014504	0.0462978	-0.858263	0.39731	0.835161		SeqVar70	Bacteria	Proteobacteria	Gammaproteobacteria	Pseudomonadales	Moraxellaceae	Acinetobacter	0.17551	0.0759981	1.14891	0.257949
SeqVar1517	Bacteria	Proteobacteria	Gammaproteobacteria	Enterobacterales	Yersiniaceae	Serratia	0.038711	0.109042	-1.48785	0.143892	0.603752		SeqVar370	Bacteria	Actinobacteriota	Actinobacteria	Corynebacteriales	Nocardiaceae	Rhodococcus	0.0699677	0.0321705	1.2228	0.227307	0.506275		SeqVar6386	Bacteria	Proteobacteria	NA	NA	NA	NA	0.0748138	0.163728	-0.856577	0.395969	0.835161		SeqVar238	Bacteria	Firmicutes	Clostridia	Oscillospirales	Ruminococcaceae	Faecalibacterium	0.0944349	0.195197	-1.13347	0.261947
SeqVar3915	Bacteria	Proteobacteria	Alphaproteobacteria	Sphingomonadales	Sphingomonadaceae	Sphingomonas	0.0555748	0.0109912	1.49672	0.145532	0.607503		SeqVar1375	Bacteria	Proteobacteria	Gammaproteobacteria	Enterobacterales	Enterobacteriaceae	NA	0.0333617	0.0802744	-1.23254	0.224016	0.506275		SeqVar18353	Bacteria	Firmicutes	Bacilli	Staphylococcales	Staphylococcaceae	Staphylococcus	0.0534304	0.0292718	0.86859	0.389117	0.835161		SeqVar170	Bacteria	Actinobacteriota	Actinobacteria	Corynebacteriales	Corynebacteriaceae	Corynebacterium	0.111687	0.0508804	1.1247	0.266615
SeqVar9447	Bacteria	Firmicutes	Clostridia	Lachnospirales	Lachnospiraceae	NA	0.0348417	0.0106826	1.4729	0.148595	0.617126		SeqVar2645	Bacteria	Actinobacteriota	Actinobacteria	Micromonosporales	Micromonosporaceae	Actinoplanes	0.221452	0.058586	1.2447	0.222866	0.506275		SeqVar40530	Bacteria	Actinobacteriota	Actinobacteria	Corynebacteriales	Corynebacteriaceae	Corynebacterium	0.0219505	0.0105093	0.879662	0.383398	0.835161		SeqVar221	Bacteria	Proteobacteria	Gammaproteobacteria	Pseudomonadales	Moraxellaceae	Acinetobacter	0.0810823	0.0263534	1.12659	0.267956
SeqVar95	Bacteria	Bacteroidota	Bacteroidia	Bacteroidales	Prevotellaceae	Prevotella	0.10155	0.256195	-1.45825	0.150969	0.619758		SeqVar5679	Bacteria	Firmicutes	Bacilli	Staphylococcales	Staphylococcaceae	Staphylococcus	0.0219436	0.0547884	-1.22779	0.226315	0.506275		SeqVar15394	Bacteria	Firmicutes	Bacilli	Staphylococcales	Staphylococcaceae	Staphylococcus	0.0199867	0.0473765	-0.851584	0.400039	0.83663		SeqVar1256	Bacteria	Proteobacteria	Gammaproteobacteria	Xanthomonadales	Xanthomonadaceae	Stenotrophomonas	0.0257807	0.060314	-1.11984	0.268754
SeqVar154	Bacteria	Actinobacteriota	Actinobacteria	Micrococcales	Brevibacteriaceae	Brevibacterium	0.0259438	0.0666674	-1.45904	0.151578	0.619758		SeqVar11963	Bacteria	Actinobacteriota	Actinobacteria	Corynebacteriales	Corynebacteriaceae	Corynebacterium	0.0118127	0.0363687	-1.22572	0.227093	0.506275		SeqVar417	Bacteria	Proteobacteria	Gammaproteobacteria	Pseudomonadales	Pseudomonadaceae	Pseudomonas	0.0539299	0.117862	-0.832435	0.409919	0.843331		SeqVar2306	Bacteria	Proteobacteria	Gammaproteobacteria	Burkholderiales	Comamonadaceae	Acidovorax	0.0339813	0.121186	-1.13023	0.266586
SeqVar297	Bacteria	Bacteroidota	Bacteroidia	Bacteroidales	Porphyromonadaceae	Porphyromonas	0.0517335	0.01485	1.45446	0.152275	0.619758		SeqVar5	Bacteria	Firmicutes	Bacilli	Lactobacillales	Streptococcaceae	Streptococcus	0.859869	0.659667	1.2026	0.234237	0.507197		SeqVar532	Bacteria	Proteobacteria	Gammaproteobacteria	Xanthomonadales	Xanthomonadaceae	Vulcaniibacterium	0.110608	0.0651574	0.819215	0.416205	0.843331		SeqVar1626	Bacteria	Firmicutes	Negativicutes	Veillonellales-Selenomonadales	Selenomonadaceae	Mitsuokella	0.0542417	0.140098	-1.11326	0.270468
SeqVar1438	Bacteria	Proteobacteria	Alphaproteobacteria	Sphingomonadales	Sphingomonadaceae	Sphingomonas	0.10827	0.00504985	1.48211	0.150207	0.619758		SeqVar65	Bacteria	Proteobacteria	Gammaproteobacteria	Pseudomonadales	Moraxellaceae	Acinetobacter	0.0817331	0.185139	-1.21401	0.232462	0.507197		SeqVar2524	Bacteria	Proteobacteria	Gammaproteobacteria	Burkholderiales	Alcaligenaceae	Alcaligenes	0.0506128	0.0901956	-0.817081	0.417572	0.843331		SeqVar31	Bacteria	Actinobacteriota	Actinobacteria	Corynebacteriales	Dietziaceae	Dietzia	0.121729	0.207223	-1.1054	0.274521
SeqVar30	Bacteria	Actinobacteriota	Actinobacteria	Corynebacteriales	Corynebacteriaceae	Corynebacterium	0.0804572	0.18272	-1.44485	0.154722	0.623759		SeqVar150	Bacteria	Actinobacteriota	Actinobacteria	Corynebacteriales	Corynebacteriaceae	Corynebacterium	0.0214474	0.117512	-1.20566	0.236919	0.507197		SeqVar7982	Bacteria	Actinobacteriota	Actinobacteria	Corynebacteriales	Corynebacteriaceae	Corynebacterium	0.0889262	0.12085	-0.828325	0.411503	0.843331		SeqVar7982	Bacteria	Actinobacteriota	Actinobacteria	Corynebacteriales	Corynebacteriaceae	Corynebacterium	0.10118	0.0468928	1.10224	0.276281
SeqVar73	Bacteria	Proteobacteria	Gammaproteobacteria	Pseudomonadales	Moraxellaceae	Acinetobacter	0.036229	0.0955691	-1.41952	0.162266	0.623759		SeqVar383	Bacteria	Firmicutes	Clostridia	Oscillospirales	Ruminococcaceae	Faecalibacterium	0.128787	0.225862	-1.2048	0.233352	0.507197		SeqVar10193	Bacteria	Proteobacteria	Alphaproteobacteria	Rhizobiales	Rhizobiaceae	Allorhizobium-Neorhizobium-Pararhizobium-Rhizobium	0.0242584	0.0570905	-0.824135	0.415306	0.843331		SeqVar368	Bacteria	Actinobacteriota	Actinobacteria	Corynebacteriales	Corynebacteriaceae	Corynebacterium	0.102984	0.0361665	1.09867	0.280027
SeqVar121	Bacteria	Proteobacteria	Gammaproteobacteria	Burkholderiales	Neisseriaceae	Neisseria	0.105825	0.0509456	1.43884	0.156008	0.623759		SeqVar417	Bacteria	Proteobacteria	Gammaproteobacteria	Pseudomonadales	Pseudomonadaceae	Pseudomonas	0.0517478	0.125986	-1.2001	0.236922	0.507197		SeqVar14647	Bacteria	Firmicutes	Bacilli	Lactobacillales	Streptococcaceae	Streptococcus	0.0614941	0.0371417	0.832127	0.408997	0.843331		SeqVar1189	Bacteria	Firmicutes	Clostridia	Lachnospirales	Lachnospiraceae	Agathobacter	0.0379653	0.0904508	-1.06375	0.292444
SeqVar140	Bacteria	Firmicutes	Clostridia	Peptostreptococcales-Tissierellales	Peptostreptococcales-Tissierellales_fa	Anaerococcus	0.0492317	0.108742	-1.42256	0.161415	0.623759		SeqVar1322	Bacteria	Patescibacteria	Saccharimonadia	Saccharimonadales	Saccharimonadaceae	TM7a	0.0327601	0.112433	-1.21382	0.231576	0.507197		SeqVar25865	Bacteria	Actinobacteriota	Actinobacteria	Corynebacteriales	Corynebacteriaceae	Corynebacterium	0.0210842	0.0501473	-0.834061	0.409837	0.843331		SeqVar4049	Bacteria	Proteobacteria	Gammaproteobacteria	Burkholderiales	Rhodocyclaceae	Dechlorobacter	0.0352496	0.101751	-1.07015	0.291255
SeqVar233	Bacteria	Firmicutes	Bacilli	Bacillales	Bacillaceae	Anoxybacillus	0.104467	0.0453097	1.41156	0.163986	0.623759		SeqVar2828	Bacteria	Firmicutes	Bacilli	Lactobacillales	Streptococcaceae	Streptococcus	0.0999565	0.0506958	1.1989	0.235697	0.507197		SeqVar2507	Bacteria	Firmicutes	Bacilli	Lactobacillales	Lactobacillaceae	Lactobacillus	0.0479112	0.0232981	0.813721	0.419931	0.843958		SeqVar6691	Bacteria	Bacteroidota	Bacteroidia	Bacteroidales	Muribaculaceae	NA	0.0343851	0.138608	-1.06911	0.29173
SeqVar293	Bacteria	Firmicutes	Negativicutes	Veillonellales-Selenomonadales	Veillonellaceae	Veillonella	0.0901285	0.0410329	1.42725	0.159654	0.623759		SeqVar2891	Bacteria	Actinobacteriota	Actinobacteria	Propionibacteriales	Propionibacteriaceae	Cutibacterium	0.0218754	0.0647415	-1.20606	0.234473	0.507197		SeqVar89	Bacteria	Proteobacteria	Gammaproteobacteria	Burkholderiales	Comamonadaceae	Comamonas	0.318388	0.519362	-0.781029	0.438728	0.844189		SeqVar8	Bacteria	Actinobacteriota	Actinobacteria	Corynebacteriales	Corynebacteriaceae	Corynebacterium	0.711194	0.546168	1.05216	0.297531
SeqVar369	Bacteria	Proteobacteria	Gammaproteobacteria	Burkholderiales	Comamonadaceae	Diaphorobacter	0.0765692	0.158964	-1.44745	0.155752	0.623759		SeqVar120	Bacteria	Actinobacteriota	Actinobacteria	Corynebacteriales	Corynebacteriaceae	Corynebacterium	0.137212	0.264128	-1.18928	0.241074	0.509546		SeqVar253	Bacteria	Firmicutes	Bacilli	Staphylococcales	Staphylococcaceae	Staphylococcus	0.119334	0.184006	-0.750276	0.458008	0.844189		SeqVar2084	Bacteria	Bacteroidota	Bacteroidia	Bacteroidales	Bacteroidaceae	Bacteroides	0.0953769	0.0306272	1.05823	0.298147
SeqVar639	Bacteria	Firmicutes	Bacilli	Lactobacillales	Streptococcaceae	Streptococcus	0.066616	0.0283589	1.42796	0.160546	0.623759		SeqVar135	Bacteria	Actinobacteriota	Actinobacteria	Micrococcales	Micrococcaceae	Citricoccus	0.14887	0.0412122	1.19494	0.241486	0.509546		SeqVar254	Bacteria	Firmicutes	Clostridia	Peptostreptococcales-Tissierellales	Peptostreptococcales-Tissierellales_fa	Anaerococcus	0.0500945	0.0247038	0.790043	0.43306	0.844189		SeqVar6	Bacteria	Proteobacteria	Gammaproteobacteria	Pseudomonadales	Moraxellaceae	Enhydrobacter	0.393507	0.543319	-1.04821	0.299759
SeqVar717	Bacteria	Firmicutes	Bacilli	Lactobacillales	Lactobacillaceae	Lactobacillus	0.0699995	0.147876	-1.43309	0.158141	0.623759		SeqVar7620	Bacteria	Actinobacteriota	Actinobacteria	Micrococcales	Micrococcaceae	Micrococcus	0.0307589	0.0790928	-1.19181	0.240608	0.509546		SeqVar451	Bacteria	Proteobacteria	Gammaproteobacteria	Enterobacterales	Enterobacteriaceae	Enterobacter	0.0290245	0.0535261	-0.743261	0.461026	0.844189		SeqVar65	Bacteria	Proteobacteria	Gammaproteobacteria	Pseudomonadales	Moraxellaceae	Acinetobacter	0.10101	0.0524947	1.03919	0.303377
SeqVar760	Bacteria	Actinobacteriota	Actinobacteria	Bifidobacteriales	Bifidobacteriaceae	Alloscardovia	0.0341783	0.0105869	1.43383	0.15966	0.623759		SeqVar91	Bacteria	Firmicutes	Negativicutes	Veillonellales-Selenomonadales	Veillonellaceae	Veillonella	0.10989	0.0473263	1.18151	0.243331	0.510994		SeqVar476	Bacteria	Bacteroidota	Bacteroidia	Flavobacteriales	Weeksellaceae	Cloacibacterium	0.0238409	0.0459625	-0.749137	0.458261	0.844189		SeqVar1275	Bacteria	Proteobacteria	Gammaproteobacteria	Burkholderiales	Comamonadaceae	Aquabacterium	0.0569081	0.163283	-1.0408	0.303863
SeqVar1186	Bacteria	Firmicutes	Bacilli	Lactobacillales	Enterococcaceae	Enterococcus	0.088425	0.0333778	1.42908	0.161756	0.623759		SeqVar169	Bacteria	Firmicutes	Clostridia	Peptostreptococcales-Tissierellales	Peptostreptococcales-Tissierellales_fa	Anaerococcus	0.0380263	0.0911368	-1.16107	0.250816	0.512083		SeqVar521	Bacteria	Proteobacteria	Alphaproteobacteria	Rhizobiales	Beijerinckiaceae	Methylobacterium-Methylorubrum	0.0468122	0.103696	-0.792622	0.433147	0.844189		SeqVar822	Bacteria	Proteobacteria	Alphaproteobacteria	Caulobacterales	Caulobacteraceae	Phenylobacterium	0.0563043	0.122533	-1.03344	0.305923
SeqVar2306	Bacteria	Proteobacteria	Gammaproteobacteria	Burkholderiales	Comamonadaceae	Acidovorax	0.0244928	0.0829092	-1.42333	0.16324	0.623759		SeqVar312	Bacteria	Firmicutes	Bacilli	Lactobacillales	Streptococcaceae	Streptococcus	0.165527	0.106141	1.16431	0.249843	0.512083		SeqVar674	Bacteria	Proteobacteria	Gammaproteobacteria	Pseudomonadales	Moraxellaceae	Acinetobacter	0.139517	0.230809	-0.766481	0.447205	0.844189		SeqVar858	Bacteria	Bacteroidota	Bacteroidia	Bacteroidales	Prevotellaceae	Alloprevotella	0.0699134	0.160669	-1.03062	0.307788
SeqVar2927	Bacteria	Bacteroidota	Bacteroidia	Bacteroidales	Bacteroidaceae	Bacteroides	0.0208384	0.07573	-1.4194	0.163569	0.623759		SeqVar900	Bacteria	Proteobacteria	Gammaproteobacteria	Burkholderiales	Neisseriaceae	Neisseria	0.140911	0.0426532	1.17843	0.247553	0.512083		SeqVar686	Bacteria	Firmicutes	Clostridia	Clostridiales	Clostridiaceae	Clostridium_sensu_stricto_1	0.059923	0.102976	-0.793133	0.431718	0.844189		SeqVar666	Bacteria	Proteobacteria	Alphaproteobacteria	Sphingomonadales	Sphingomonadaceae	Sphingomonas	0.119854	0.0538481	1.02225	0.313516
SeqVar7837	Bacteria	Firmicutes	Bacilli	Lactobacillales	Streptococcaceae	Streptococcus	0.0369676	0.00995112	1.43242	0.161162	0.623759		SeqVar1240	Bacteria	Proteobacteria	Gammaproteobacteria	Enterobacterales	Enterobacteriaceae	Klebsiella	0.117216	0.0342486	1.17532	0.24897	0.512083		SeqVar819	Bacteria	Deinococcota	Deinococci	Thermales	Thermaceae	Thermus	0.240352	0.331013	-0.806375	0.424858	0.844189		SeqVar816	Bacteria	Firmicutes	Clostridia	Oscillospirales	Ruminococcaceae	Subdoligranulum	0.0266095	0.0727687	-1.01951	0.313895
SeqVar311	Bacteria	Firmicutes	Bacilli	Staphylococcales	Staphylococcaceae	Staphylococcus	0.0777188	0.0345016	1.40734	0.1662	0.626326		SeqVar5243	Bacteria	Firmicutes	Clostridia	Lachnospirales	Lachnospiraceae	Agathobacter	0.0133191	0.0403562	-1.17337	0.24728	0.512083		SeqVar1029	Bacteria	Firmicutes	Bacilli	Lactobacillales	Carnobacteriaceae	Carnobacterium	0.0446229	0.0743825	-0.765607	0.447384	0.844189		SeqVar2178	Bacteria	Proteobacteria	Gammaproteobacteria	Xanthomonadales	Xanthomonadaceae	Stenotrophomonas	0.116965	0.0507075	1.01292	0.318315
SeqVar3793	Bacteria	Actinobacteriota	Actinobacteria	Propionibacteriales	Propionibacteriaceae	Cutibacterium	0.0391681	0.0983236	-1.41106	0.165439	0.626326		SeqVar13120	Bacteria	Actinobacteriota	Actinobacteria	Corynebacteriales	Corynebacteriaceae	Corynebacterium	0.0408087	0.0142184	1.17121	0.248768	0.512083		SeqVar1155	Bacteria	Firmicutes	Bacilli	Lactobacillales	Aerococcaceae	Facklamia	0.0300502	0.0610395	-0.780383	0.439787	0.844189		SeqVar2507	Bacteria	Firmicutes	Bacilli	Lactobacillales	Lactobacillaceae	Lactobacillus	0.0264742	0.0916274	-1.01187	0.319101
SeqVar42905	Bacteria	Actinobacteriota	Actinobacteria	Corynebacteriales	Corynebacteriaceae	Corynebacterium	0.00626387	0.0212291	-1.40255	0.168428	0.6318		SeqVar70	Bacteria	Proteobacteria	Gammaproteobacteria	Pseudomonadales	Moraxellaceae	Acinetobacter	0.122126	0.248633	-1.1509	0.256693	0.519274		SeqVar1292	Bacteria	Actinobacteriota	Actinobacteria	Propionibacteriales	Propionibacteriaceae	Cutibacterium	0.0635168	0.0997493	-0.746203	0.458799	0.844189		SeqVar47	Bacteria	Proteobacteria	Alphaproteobacteria	Caulobacterales	Caulobacteraceae	Brevundimonas	0.110824	0.21115	-0.990118	0.32798
SeqVar24	Bacteria	Firmicutes	Bacilli	Lactobacillales	Streptococcaceae	Streptococcus	0.138967	0.23639	-1.38724	0.172715	0.640367		SeqVar13643	Bacteria	Actinobacteriota	Actinobacteria	Micrococcales	Micrococcaceae	Micrococcus	0.0134352	0.0428637	-1.15267	0.255795	0.519274		SeqVar1504	Bacteria	Firmicutes	Bacilli	Staphylococcales	Staphylococcaceae	Staphylococcus	0.0225863	0.0619566	-0.747258	0.460626	0.844189		SeqVar1985	Bacteria	Proteobacteria	Alphaproteobacteria	Sphingomonadales	Sphingomonadaceae	Sphingobium	0.0358678	0.016945	0.981271	0.331163
SeqVar182	Bacteria	Proteobacteria	Gammaproteobacteria	Pasteurellales	Pasteurellaceae	Haemophilus	0.0379056	0.0130466	1.35297	0.183299	0.640367		SeqVar347	Bacteria	Proteobacteria	Gammaproteobacteria	Pseudomonadales	Pseudomonadaceae	Pseudomonas	0.0901477	0.0291298	1.14468	0.261008	0.523203		SeqVar2200	Bacteria	Actinobacteriota	Actinobacteria	Corynebacteriales	Corynebacteriaceae	Corynebacterium	0.0693068	0.0420811	0.769497	0.444938	0.844189		SeqVar317	Bacteria	Actinobacteriota	Actinobacteria	Corynebacteriales	Corynebacteriaceae	Corynebacterium	0.182429	0.119795	0.964292	0.339182
SeqVar186	Bacteria	Firmicutes	Clostridia	Peptostreptococcales-Tissierellales	Peptostreptococcales-Tissierellales_fa	Anaerococcus	0.0624801	0.0207563	1.35436	0.182698	0.640367		SeqVar555	Bacteria	Proteobacteria	Gammaproteobacteria	Xanthomonadales	Xanthomonadaceae	Pseudoxanthomonas	0.0858304	0.0405593	1.13745	0.260966	0.523203		SeqVar3365	Bacteria	Actinobacteriota	Actinobacteria	Propionibacteriales	Propionibacteriaceae	Cutibacterium	0.0706518	0.0328347	0.798619	0.428583	0.844189		SeqVar558	Bacteria	Actinobacteriota	Actinobacteria	Actinomycetales	Actinomycetaceae	Flaviflexus	0.197332	0.377994	-0.967086	0.338815
SeqVar238	Bacteria	Firmicutes	Clostridia	Oscillospirales	Ruminococcaceae	Faecalibacterium	0.0991804	0.189131	-1.35423	0.181959	0.640367		SeqVar26	Bacteria	Proteobacteria	Gammaproteobacteria	Pasteurellales	Pasteurellaceae	Haemophilus	0.317851	0.186746	1.12483	0.266856	0.528967		SeqVar4039	Bacteria	Firmicutes	Bacilli	Lactobacillales	Streptococcaceae	Streptococcus	0.0144516	0.0281821	-0.775424	0.44159	0.844189		SeqVar6797	Bacteria	Bacteroidota	Bacteroidia	Chitinophagales	Chitinophagaceae	Taibaiella	0.0178965	0.0717752	-0.968557	0.340025
SeqVar349	Bacteria	Actinobacteriota	Actinobacteria	Micrococcales	Micrococcaceae	Rothia	0.0744658	0.02602	1.36092	0.180604	0.640367		SeqVar425	Bacteria	Actinobacteriota	Actinobacteria	Corynebacteriales	Corynebacteriaceae	Corynebacterium	0.100761	0.0399135	1.12784	0.266638	0.528967		SeqVar5756	Bacteria	Proteobacteria	Gammaproteobacteria	Burkholderiales	Alcaligenaceae	Achromobacter	0.0411008	0.0204497	0.78727	0.435072	0.844189		SeqVar21237	Bacteria	Actinobacteriota	Actinobacteria	Corynebacteriales	Corynebacteriaceae	Corynebacterium	0.0197126	0.0691115	-0.96871	0.339752
SeqVar515	Bacteria	Proteobacteria	Gammaproteobacteria	Pseudomonadales	Moraxellaceae	Acinetobacter	0.0448386	0.017789	1.35888	0.181162	0.640367		SeqVar1035	Bacteria	Desulfobacterota	Desulfovibrionia	Desulfovibrionales	Desulfovibrionaceae	NA	0.051401	0.018885	1.12491	0.267482	0.528967		SeqVar8665	Bacteria	Actinobacteriota	Actinobacteria	Corynebacteriales	Corynebacteriaceae	Corynebacterium	0.0434481	0.0253647	0.767781	0.446156	0.844189		SeqVar319	Bacteria	Firmicutes	Clostridia	Oscillospirales	Ruminococcaceae	Faecalibacterium	0.217226	0.347518	-0.940549	0.35199
SeqVar588	Bacteria	Bacteroidota	Bacteroidia	Bacteroidales	Prevotellaceae	Prevotella	0.0312715	0.0974654	-1.37988	0.174682	0.640367		SeqVar1015	Bacteria	Proteobacteria	Gammaproteobacteria	Burkholderiales	Comamonadaceae	Curvibacter	0.331798	0.227029	1.10872	0.272386	0.536259		SeqVar13887	Bacteria	Actinobacteriota	Actinobacteria	Corynebacteriales	Corynebacteriaceae	Corynebacterium	0.027189	0.0670492	-0.749954	0.458793	0.844189		SeqVar84	Bacteria	Proteobacteria	Gammaproteobacteria	Burkholderiales	Oxalobacteraceae	Herbaspirillum	0.480291	0.252938	0.929914	0.35809
SeqVar780	Bacteria	Firmicutes	Clostridia	Clostridiales	Clostridiaceae	Candidatus_Arthromitus	0.0781823	0.0258644	1.39157	0.171536	0.640367		SeqVar134	Bacteria	Proteobacteria	Gammaproteobacteria	Pseudomonadales	Moraxellaceae	Acinetobacter	0.139588	0.0562081	1.10768	0.274848	0.538702		SeqVar33223	Bacteria	Actinobacteriota	Actinobacteria	Corynebacteriales	Corynebacteriaceae	Corynebacterium	0.023096	0.0122379	0.762026	0.449577	0.844189		SeqVar1257	Bacteria	Proteobacteria	Gammaproteobacteria	Burkholderiales	Comamonadaceae	Schlegelella	0.0760539	0.142857	-0.92367	0.360932
SeqVar1006	Bacteria	Actinobacteriota	Actinobacteria	Corynebacteriales	Corynebacteriaceae	Corynebacterium	0.0188787	0.0718405	-1.38638	0.173968	0.640367		SeqVar155	Bacteria	Actinobacteriota	Actinobacteria	Corynebacteriales	Corynebacteriaceae	Corynebacterium	0.25381	0.153766	1.09941	0.276374	0.539295		SeqVar134	Bacteria	Proteobacteria	Gammaproteobacteria	Pseudomonadales	Moraxellaceae	Acinetobacter	0.132954	0.237375	-0.735834	0.467339	0.851964		SeqVar3466	Bacteria	NA	NA	NA	NA	NA	0.162279	0.292904	-0.911105	0.366945
SeqVar1267	Bacteria	Proteobacteria	Gammaproteobacteria	Pseudomonadales	Pseudomonadaceae	Pseudomonas	0.0660553	0.0224572	1.36479	0.179539	0.640367		SeqVar452	Bacteria	Firmicutes	Negativicutes	Veillonellales-Selenomonadales	Veillonellaceae	Veillonella	0.0643608	0.0259523	1.09495	0.279451	0.541595		SeqVar36	Bacteria	Proteobacteria	Gammaproteobacteria	Pseudomonadales	Moraxellaceae	Acinetobacter	0.122518	0.0813225	0.720786	0.474449	0.85629		SeqVar720	Bacteria	Proteobacteria	Alphaproteobacteria	Rhizobiales	Rhizobiaceae	Allorhizobium-Neorhizobium-Pararhizobium-Rhizobium	0.0701653	0.0402752	0.905725	0.369095
SeqVar1397	Bacteria	Firmicutes	Negativicutes	Veillonellales-Selenomonadales	Selenomonadaceae	Mitsuokella	0.0301931	0.102757	-1.37806	0.175939	0.640367		SeqVar819	Bacteria	Deinococcota	Deinococci	Thermales	Thermaceae	Thermus	0.250634	0.162343	1.08891	0.281236	0.541595		SeqVar59	Bacteria	Actinobacteriota	Actinobacteria	Corynebacteriales	Corynebacteriaceae	Corynebacterium	0.370142	0.443173	-0.68387	0.497129	0.85629		SeqVar137	Bacteria	Actinobacteriota	Actinobacteria	Corynebacteriales	Corynebacteriaceae	Corynebacterium	0.111018	0.196188	-0.898068	0.374686
SeqVar1502	Bacteria	Bacteroidota	Bacteroidia	Bacteroidales	Prevotellaceae	Prevotella	0.0264329	0.0854586	-1.38116	0.174665	0.640367		SeqVar1256	Bacteria	Proteobacteria	Gammaproteobacteria	Xanthomonadales	Xanthomonadaceae	Stenotrophomonas	0.0405374	0.0833663	-1.09114	0.280079	0.541595		SeqVar65	Bacteria	Proteobacteria	Gammaproteobacteria	Pseudomonadales	Moraxellaceae	Acinetobacter	0.128275	0.0866318	0.716899	0.476511	0.85629		SeqVar361	Bacteria	Firmicutes	Bacilli	Lactobacillales	Lactobacillaceae	Lactobacillus	0.12996	0.203648	-0.897399	0.373435
SeqVar2366	Bacteria	Firmicutes	Clostridia	Oscillospirales	Oscillospiraceae	UCG-002	0.0122856	0.0449396	-1.35874	0.182337	0.640367		SeqVar1124	Bacteria	Firmicutes	Bacilli	Lactobacillales	Leuconostocaceae	Weissella	0.109088	0.0557866	1.08193	0.284259	0.545036		SeqVar111	Bacteria	Proteobacteria	Gammaproteobacteria	Pseudomonadales	Pseudomonadaceae	Pseudomonas	0.153507	0.100767	0.706849	0.482968	0.85629		SeqVar76	Bacteria	Actinobacteriota	Actinobacteria	Micrococcales	Micrococcaceae	Kocuria	0.193908	0.132891	0.884703	0.380294
SeqVar2525	Bacteria	Proteobacteria	Alphaproteobacteria	Sphingomonadales	Sphingomonadaceae	NA	0.0973462	0.0421956	1.35883	0.180238	0.640367		SeqVar8	Bacteria	Actinobacteriota	Actinobacteria	Corynebacteriales	Corynebacteriaceae	Corynebacterium	0.869635	0.653913	1.07978	0.28594	0.545885		SeqVar120	Bacteria	Actinobacteriota	Actinobacteria	Corynebacteriales	Corynebacteriaceae	Corynebacterium	0.321504	0.234638	0.680933	0.49881	0.85629		SeqVar112	Bacteria	Actinobacteriota	Actinobacteria	Corynebacteriales	Corynebacteriaceae	Corynebacterium	0.0728626	0.0383139	0.889468	0.37839
SeqVar10186	Bacteria	Actinobacteriota	Actinobacteria	Micrococcales	Micrococcaceae	Micrococcus	0.0383982	0.0772838	-1.36766	0.178298	0.640367		SeqVar9211	Bacteria	Firmicutes	Bacilli	Staphylococcales	Staphylococcaceae	Staphylococcus	0.0426899	0.0181548	1.06997	0.290032	0.55131		SeqVar121	Bacteria	Proteobacteria	Gammaproteobacteria	Burkholderiales	Neisseriaceae	Neisseria	0.132635	0.0933468	0.691384	0.492268	0.85629		SeqVar15815	Bacteria	Firmicutes	Bacilli	Lactobacillales	Streptococcaceae	Streptococcus	0.0286861	0.0131022	0.882882	0.381143
SeqVar15394	Bacteria	Firmicutes	Bacilli	Staphylococcales	Staphylococcaceae	Staphylococcus	0.0128355	0.0320389	-1.36178	0.179365	0.640367		SeqVar369	Bacteria	Proteobacteria	Gammaproteobacteria	Burkholderiales	Comamonadaceae	Diaphorobacter	0.135733	0.252687	-1.05848	0.294763	0.557899		SeqVar266	Bacteria	Proteobacteria	Gammaproteobacteria	Xanthomonadales	Xanthomonadaceae	Stenotrophomonas	0.0876413	0.0549144	0.693568	0.491076	0.85629		SeqVar134	Bacteria	Proteobacteria	Gammaproteobacteria	Pseudomonadales	Moraxellaceae	Acinetobacter	0.12914	0.223207	-0.869918	0.389405
SeqVar102	Bacteria	Bacteroidota	Bacteroidia	Flavobacteriales	Weeksellaceae	Chryseobacterium	0.0153165	0.071866	-1.32005	0.196358	0.649575		SeqVar30	Bacteria	Actinobacteriota	Actinobacteria	Corynebacteriales	Corynebacteriaceae	Corynebacterium	0.18768	0.109565	1.05247	0.297757	0.561157		SeqVar399	Bacteria	Actinobacteriota	Actinobacteria	Corynebacteriales	Corynebacteriaceae	Corynebacterium	0.179745	0.120865	0.695352	0.490312	0.85629		SeqVar26	Bacteria	Proteobacteria	Gammaproteobacteria	Pasteurellales	Pasteurellaceae	Haemophilus	0.276228	0.186967	0.857238	0.395818
SeqVar150	Bacteria	Actinobacteriota	Actinobacteria	Corynebacteriales	Corynebacteriaceae	Corynebacterium	0.0809378	0.187522	-1.30885	0.198423	0.649575		SeqVar182	Bacteria	Proteobacteria	Gammaproteobacteria	Pasteurellales	Pasteurellaceae	Haemophilus	0.122807	0.058439	1.04909	0.299428	0.561905		SeqVar513	Bacteria	Firmicutes	Clostridia	Lachnospirales	Lachnospiraceae	Lachnoclostridium	0.0656314	0.118051	-0.707932	0.482243	0.85629		SeqVar253	Bacteria	Firmicutes	Bacilli	Staphylococcales	Staphylococcaceae	Staphylococcus	0.114071	0.0702781	0.859805	0.394221
SeqVar206	Bacteria	Actinobacteriota	Actinobacteria	Corynebacteriales	Corynebacteriaceae	Corynebacterium	0.0541418	0.130714	-1.32733	0.191355	0.649575		SeqVar48	Bacteria	Proteobacteria	Alphaproteobacteria	Rhodobacterales	Rhodobacteraceae	Paracoccus	0.127317	0.223974	-1.04526	0.301486	0.561992		SeqVar709	Bacteria	Actinobacteriota	Coriobacteriia	Coriobacteriales	Coriobacteriaceae	Collinsella	0.0385429	0.0591729	-0.68766	0.494986	0.85629		SeqVar1291	Bacteria	Proteobacteria	Gammaproteobacteria	Enterobacterales	Enterobacteriaceae	Klebsiella	0.0975562	0.0457276	0.860975	0.395333
SeqVar213	Bacteria	Proteobacteria	Alphaproteobacteria	Rhodobacterales	Rhodobacteraceae	Paracoccus	0.0229123	0.0642345	-1.3281	0.191606	0.649575		SeqVar255	Bacteria	Actinobacteriota	Actinobacteria	Corynebacteriales	Nocardiaceae	Rhodococcus	0.0736524	0.021815	1.04698	0.3031	0.561992		SeqVar1503	Bacteria	Firmicutes	Clostridia	Oscillospirales	Ruminococcaceae	Ruminococcus	0.0249878	0.0469379	-0.706768	0.483408	0.85629		SeqVar2002	Bacteria	Firmicutes	Bacilli	Lactobacillales	Lactobacillaceae	Lactobacillus	0.0440118	0.0753185	-0.854065	0.396845
SeqVar318	Bacteria	Firmicutes	Clostridia	Peptostreptococcales-Tissierellales	Peptostreptococcales-Tissierellales_fa	Peptoniphilus	0.0308627	0.0677192	-1.32817	0.190976	0.649575		SeqVar1131	Bacteria	Proteobacteria	Gammaproteobacteria	Burkholderiales	Comamonadaceae	Comamonas	0.198381	0.109002	1.04043	0.303297	0.561992		SeqVar3520	Bacteria	Firmicutes	Bacilli	Lactobacillales	Streptococcaceae	Streptococcus	0.151467	0.117461	0.681822	0.498491	0.85629		SeqVar9	Bacteria	Actinobacteriota	Actinobacteria	Micrococcales	Micrococcaceae	Micrococcus	0.558932	0.729755	-0.847226	0.400775
SeqVar526	Bacteria	Firmicutes	Clostridia	Lachnospirales	Lachnospiraceae	Coprococcus	0.0659644	0.156122	-1.3037	0.197835	0.649575		SeqVar1364	Bacteria	Proteobacteria	Gammaproteobacteria	Enterobacterales	Yersiniaceae	Serratia	0.0423629	0.0943214	-1.0337	0.305908	0.564459		SeqVar3595	Bacteria	Proteobacteria	Gammaproteobacteria	Burkholderiales	Burkholderiaceae	Burkholderia-Caballeronia-Paraburkholderia	0.0514086	0.03267	0.697962	0.488146	0.85629		SeqVar44	Bacteria	Proteobacteria	Alphaproteobacteria	Rhodobacterales	Rhodobacteraceae	Paracoccus	0.253795	0.141525	0.830349	0.410422
SeqVar818	Bacteria	Bacteroidota	Bacteroidia	Bacteroidales	Prevotellaceae	Prevotella	0.0358944	0.105635	-1.30902	0.197025	0.649575		SeqVar8062	Bacteria	Chloroflexi	Anaerolineae	SBR1031	NA	NA	0.025484	0.0589449	-1.02885	0.30821	0.566336		SeqVar7096	Bacteria	Actinobacteriota	Actinobacteria	Corynebacteriales	Corynebacteriaceae	Corynebacterium	0.0379251	0.0205999	0.695748	0.489659	0.85629		SeqVar14146	Bacteria	Actinobacteriota	Actinobacteria	Corynebacteriales	Corynebacteriaceae	Corynebacterium	0.0338335	0.0173817	0.824732	0.413226
SeqVar1285	Bacteria	Firmicutes	Bacilli	Lactobacillales	Lactobacillaceae	Lactobacillus	0.0785798	0.154488	-1.32372	0.191216	0.649575		SeqVar279	Bacteria	Actinobacteriota	Actinobacteria	Micrococcales	Micrococcaceae	Rothia	0.0710686	0.124737	-1.02399	0.311059	0.569199		SeqVar312	Bacteria	Firmicutes	Bacilli	Lactobacillales	Streptococcaceae	Streptococcus	0.187736	0.14612	0.677575	0.501184	0.856796		SeqVar111	Bacteria	Proteobacteria	Gammaproteobacteria	Pseudomonadales	Pseudomonadaceae	Pseudomonas	0.145862	0.07885	0.821082	0.41667
SeqVar1291	Bacteria	Proteobacteria	Gammaproteobacteria	Enterobacterales	Enterobacteriaceae	Klebsiella	0.0872283	0.0337109	1.31731	0.193866	0.649575		SeqVar193	Bacteria	Actinobacteriota	Actinobacteria	Corynebacteriales	Corynebacteriaceae	Corynebacterium	0.0900022	0.179982	-1.01809	0.314862	0.573777		SeqVar467	Bacteria	Actinobacteriota	Actinobacteria	Corynebacteriales	Corynebacteriaceae	Corynebacterium	0.115072	0.07189	0.673672	0.5035	0.857198		SeqVar1143	Bacteria	Proteobacteria	Gammaproteobacteria	Pseudomonadales	Pseudomonadaceae	Pseudomonas	0.107905	0.171807	-0.816726	0.417782
SeqVar2253	Bacteria	Firmicutes	Clostridia	Oscillospirales	Ruminococcaceae	NA	0.0525721	0.0189243	1.30662	0.198203	0.649575		SeqVar2210	Bacteria	Bacteroidota	Bacteroidia	Bacteroidales	Prevotellaceae	Prevotella	0.0150978	0.0374525	-1.00453	0.319445	0.579734		SeqVar166	Bacteria	Firmicutes	Clostridia	Peptostreptococcales-Tissierellales	Peptostreptococcaceae	Romboutsia	0.0911369	0.137524	-0.663663	0.510138	0.857414		SeqVar10	Bacteria	Proteobacteria	Gammaproteobacteria	Pseudomonadales	Moraxellaceae	Acinetobacter	0.532016	0.406547	0.786348	0.435055
SeqVar5224	Bacteria	Firmicutes	Negativicutes	Veillonellales-Selenomonadales	Selenomonadaceae	Mitsuokella	0.0150997	0.0599264	-1.33018	0.191893	0.649575		SeqVar18	Bacteria	Firmicutes	Clostridia	Peptostreptococcales-Tissierellales	Peptostreptococcales-Tissierellales_fa	Finegoldia	0.49638	0.370811	0.992532	0.326264	0.587424		SeqVar321	Bacteria	Firmicutes	Bacilli	Lactobacillales	Lactobacillaceae	Lactobacillus	0.0533616	0.100604	-0.662126	0.511951	0.857414		SeqVar72	Bacteria	Firmicutes	Bacilli	Exiguobacterales	Exiguobacteraceae	Exiguobacterium	0.112584	0.0672257	0.780765	0.439041
SeqVar6068	Bacteria	Firmicutes	Clostridia	Oscillospirales	Ruminococcaceae	Anaerotruncus	0.0379958	0.012487	1.30701	0.198703	0.649575		SeqVar807	Bacteria	Actinobacteriota	Actinobacteria	Propionibacteriales	Propionibacteriaceae	Cutibacterium	0.343919	0.224824	0.990478	0.326347	0.587424		SeqVar642	Bacteria	Firmicutes	Clostridia	Lachnospirales	Lachnospiraceae	Lachnoclostridium	0.057913	0.102284	-0.669733	0.505948	0.857414		SeqVar85	Bacteria	Actinobacteriota	Actinobacteria	Corynebacteriales	Corynebacteriaceae	Corynebacterium	0.105958	0.0629649	0.790354	0.433338
SeqVar21672	Bacteria	Firmicutes	Bacilli	Lactobacillales	Streptococcaceae	Streptococcus	0.0394215	0.0137897	1.33998	0.186897	0.649575		SeqVar825	Bacteria	Firmicutes	Bacilli	Lactobacillales	Streptococcaceae	Streptococcus	0.0748436	0.132585	-0.972254	0.335481	0.600727		SeqVar2124	Bacteria	Proteobacteria	Alphaproteobacteria	Sphingomonadales	Sphingomonadaceae	Novosphingobium	0.0741613	0.044266	0.663212	0.510161	0.857414		SeqVar296	Bacteria	Actinobacteriota	Actinobacteria	Corynebacteriales	Corynebacteriaceae	Corynebacterium	0.0399701	0.0214901	0.802592	0.426662
SeqVar27928	Bacteria	Proteobacteria	Gammaproteobacteria	Burkholderiales	Comamonadaceae	Comamonas	0.0144281	0.0434485	-1.32969	0.191968	0.649575		SeqVar2207	Bacteria	Firmicutes	Clostridia	Lachnospirales	Lachnospiraceae	Lachnospiraceae_UCG-004	0.0256379	0.0565349	-0.96985	0.336461	0.600727		SeqVar88	Bacteria	Actinobacteriota	Actinobacteria	Corynebacteriales	Corynebacteriaceae	Corynebacterium	0.270588	0.355742	-0.652683	0.517016	0.859811		SeqVar707	Bacteria	Proteobacteria	Alphaproteobacteria	Rhodobacterales	Rhodobacteraceae	Paracoccus	0.19738	0.294602	-0.779217	0.439264
SeqVar51451	Bacteria	Firmicutes	Bacilli	Lactobacillales	Carnobacteriaceae	Granulicatella	0.018917	0.00657754	1.30856	0.1976	0.649575		SeqVar137	Bacteria	Actinobacteriota	Actinobacteria	Corynebacteriales	Corynebacteriaceae	Corynebacterium	0.113121	0.0618629	0.9571	0.342714	0.604548		SeqVar170	Bacteria	Actinobacteriota	Actinobacteria	Corynebacteriales	Corynebacteriaceae	Corynebacterium	0.130528	0.200539	-0.65334	0.517556	0.859811		SeqVar717	Bacteria	Firmicutes	Bacilli	Lactobacillales	Lactobacillaceae	Lactobacillus	0.0649014	0.107646	-0.78048	0.439084
SeqVar60137	Bacteria	Firmicutes	Bacilli	Lactobacillales	Carnobacteriaceae	Granulicatella	0.01503	0.00461811	1.31425	0.197066	0.649575		SeqVar146	Bacteria	Actinobacteriota	Actinobacteria	Corynebacteriales	Corynebacteriaceae	Corynebacterium	0.0443106	0.100018	-0.957662	0.342523	0.604548		SeqVar38	Bacteria	Proteobacteria	Gammaproteobacteria	Burkholderiales	Neisseriaceae	NA	0.163358	0.127239	0.580653	0.563849	0.859902		SeqVar991	Bacteria	Firmicutes	Clostridia	Clostridiales	Clostridiaceae	Clostridium_sensu_stricto_1	0.0420692	0.0714161	-0.791205	0.432227
SeqVar77	Bacteria	Bacteroidota	Bacteroidia	Bacteroidales	Prevotellaceae	Prevotella	0.118317	0.260951	-1.25504	0.215035	0.650494		SeqVar4316	Bacteria	NA	NA	NA	NA	NA	0.1466	0.253813	-0.958575	0.341988	0.604548		SeqVar48	Bacteria	Proteobacteria	Alphaproteobacteria	Rhodobacterales	Rhodobacteraceae	Paracoccus	0.252963	0.329325	-0.598398	0.552722	0.859902		SeqVar1325	Bacteria	Bacteroidota	Bacteroidia	Bacteroidales	Prevotellaceae	Prevotella	0.226357	0.105329	0.791134	0.433622
SeqVar85	Bacteria	Actinobacteriota	Actinobacteria	Corynebacteriales	Corynebacteriaceae	Corynebacterium	0.209042	0.331243	-1.27028	0.209755	0.650494		SeqVar793	Bacteria	Firmicutes	Clostridia	Lachnospirales	Lachnospiraceae	Oribacterium	0.0593166	0.0270157	0.951105	0.346402	0.608618		SeqVar64	Bacteria	Bacteroidota	Bacteroidia	Bacteroidales	Prevotellaceae	Prevotella	0.0458051	0.0283153	0.621383	0.53705	0.859902		SeqVar3608	Bacteria	Proteobacteria	Alphaproteobacteria	Rhizobiales	Methyloligellaceae	NA	0.0198041	0.0371297	-0.796234	0.429847
SeqVar118	Bacteria	Bacteroidota	Bacteroidia	Bacteroidales	Prevotellaceae	Alloprevotella	0.0552389	0.016457	1.28294	0.206037	0.650494		SeqVar5912	Bacteria	Bacteroidota	Bacteroidia	Bacteroidales	Muribaculaceae	NA	0.0420225	0.0180826	0.948655	0.34812	0.609211		SeqVar75	Bacteria	Actinobacteriota	Actinobacteria	Micrococcales	Intrasporangiaceae	Janibacter	0.13239	0.181224	-0.56869	0.572239	0.859902		SeqVar15611	Bacteria	Proteobacteria	Gammaproteobacteria	Burkholderiales	Comamonadaceae	NA	0.0380651	0.0795439	-0.809117	0.422579
SeqVar145	Bacteria	Actinobacteriota	Actinobacteria	Micrococcales	Micrococcaceae	Rothia	0.169876	0.097342	1.28479	0.204698	0.650494		SeqVar132	Bacteria	Firmicutes	Bacilli	Lactobacillales	Streptococcaceae	Streptococcus	0.074347	0.0306869	0.945334	0.350175	0.6094		SeqVar81	Bacteria	Actinobacteriota	Actinobacteria	Corynebacteriales	Corynebacteriaceae	Corynebacterium	0.0897633	0.141662	-0.627371	0.5339	0.859902		SeqVar16326	Bacteria	Proteobacteria	NA	NA	NA	NA	0.039937	0.0801786	-0.781112	0.438089
SeqVar347	Bacteria	Proteobacteria	Gammaproteobacteria	Pseudomonadales	Pseudomonadaceae	Pseudomonas	0.0354698	0.0113143	1.25649	0.214942	0.650494		SeqVar5602	Bacteria	Proteobacteria	Gammaproteobacteria	Pseudomonadales	Moraxellaceae	Acinetobacter	0.0771143	0.0357092	0.941236	0.350992	0.6094		SeqVar82	Bacteria	Actinobacteriota	Actinobacteria	Micrococcales	Micrococcaceae	Kocuria	0.0753084	0.118753	-0.597002	0.553824	0.859902		SeqVar16369	Bacteria	Actinobacteriota	Actinobacteria	Corynebacteriales	Corynebacteriaceae	Corynebacterium	0.028378	0.0558785	-0.782961	0.437913
SeqVar558	Bacteria	Actinobacteriota	Actinobacteria	Actinomycetales	Actinomycetaceae	Flaviflexus	0.042581	0.13029	-1.27668	0.210521	0.650494		SeqVar29037	Bacteria	Proteobacteria	Gammaproteobacteria	Pseudomonadales	Moraxellaceae	Acinetobacter	0.0452735	0.0162756	0.94244	0.353191	0.610814		SeqVar137	Bacteria	Actinobacteriota	Actinobacteria	Corynebacteriales	Corynebacteriaceae	Corynebacterium	0.20905	0.158861	0.574279	0.568121	0.859902		SeqVar6200	Bacteria	Firmicutes	Bacilli	Lactobacillales	Streptococcaceae	Streptococcus	0.063734	0.0383227	0.773551	0.442519
SeqVar605	Bacteria	Proteobacteria	Alphaproteobacteria	Rhizobiales	Xanthobacteraceae	Bradyrhizobium	0.132794	0.084455	1.25996	0.213005	0.650494		SeqVar170	Bacteria	Actinobacteriota	Actinobacteria	Corynebacteriales	Corynebacteriaceae	Corynebacterium	0.075441	0.140284	-0.929283	0.357343	0.615579		SeqVar221	Bacteria	Proteobacteria	Gammaproteobacteria	Pseudomonadales	Moraxellaceae	Acinetobacter	0.0631043	0.0413835	0.572405	0.569419	0.859902		SeqVar274	Bacteria	Proteobacteria	Gammaproteobacteria	Pseudomonadales	Pseudomonadaceae	Pseudomonas	0.104452	0.201666	-0.763762	0.448996
SeqVar629	Bacteria	Actinobacteriota	Actinobacteria	Bifidobacteriales	Bifidobacteriaceae	Gardnerella	0.0177737	0.0577507	-1.26164	0.214587	0.650494		SeqVar86	Bacteria	Firmicutes	Clostridia	Peptostreptococcales-Tissierellales	Peptostreptococcales-Tissierellales_fa	Anaerococcus	0.144581	0.0758204	0.921451	0.361003	0.619465		SeqVar274	Bacteria	Proteobacteria	Gammaproteobacteria	Pseudomonadales	Pseudomonadaceae	Pseudomonas	0.123626	0.171784	-0.562552	0.576242	0.859902		SeqVar2339	Bacteria	Firmicutes	Clostridia	Oscillospirales	NA	NA	0.044177	0.0873958	-0.746055	0.459017
SeqVar858	Bacteria	Bacteroidota	Bacteroidia	Bacteroidales	Prevotellaceae	Alloprevotella	0.0369863	0.109304	-1.27214	0.210123	0.650494		SeqVar163	Bacteria	Actinobacteriota	Actinobacteria	Bifidobacteriales	Bifidobacteriaceae	Gardnerella	0.0554541	0.139142	-0.919151	0.362589	0.619774		SeqVar299	Bacteria	Firmicutes	Clostridia	Peptostreptococcales-Tissierellales	Peptostreptococcales-Tissierellales_fa	Anaerococcus	0.0555026	0.0305956	0.612247	0.543121	0.859902		SeqVar151	Bacteria	Actinobacteriota	Actinobacteria	Corynebacteriales	Corynebacteriaceae	Corynebacterium	0.0497142	0.0910191	-0.726544	0.471419
SeqVar870	Bacteria	Firmicutes	Clostridia	Lachnospirales	Lachnospiraceae	Blautia	0.0807685	0.0383846	1.25155	0.216673	0.650494		SeqVar125	Bacteria	Actinobacteriota	Coriobacteriia	Coriobacteriales	Atopobiaceae	Atopobium	0.0960461	0.212449	-0.900171	0.372777	0.632287		SeqVar361	Bacteria	Firmicutes	Bacilli	Lactobacillales	Lactobacillaceae	Lactobacillus	0.187079	0.236314	-0.557433	0.579722	0.859902		SeqVar2715	Bacteria	Actinobacteriota	Actinobacteria	Corynebacteriales	Nocardiaceae	Gordonia	0.0420346	0.070475	-0.714611	0.477876
SeqVar1017	Bacteria	Proteobacteria	Gammaproteobacteria	Xanthomonadales	Xanthomonadaceae	Vulcaniibacterium	0.0178236	0.0715074	-1.28454	0.207472	0.650494		SeqVar46498	Bacteria	Proteobacteria	Gammaproteobacteria	Burkholderiales	Oxalobacteraceae	NA	0.0416213	0.0219117	0.901626	0.371739	0.632287		SeqVar427	Bacteria	Actinobacteriota	Actinobacteria	Bifidobacteriales	Bifidobacteriaceae	Bifidobacterium	0.033523	0.0552142	-0.643571	0.522709	0.859902		SeqVar184	Bacteria	NA	NA	NA	NA	NA	0.758462	0.921097	-0.708473	0.481777
SeqVar1029	Bacteria	Firmicutes	Bacilli	Lactobacillales	Carnobacteriaceae	Carnobacterium	0.0213382	0.0751192	-1.27838	0.209726	0.650494		SeqVar1517	Bacteria	Proteobacteria	Gammaproteobacteria	Enterobacterales	Yersiniaceae	Serratia	0.0312618	0.0659247	-0.895887	0.374481	0.632743		SeqVar605	Bacteria	Proteobacteria	Alphaproteobacteria	Rhizobiales	Xanthobacteraceae	Bradyrhizobium	0.160691	0.11557	0.615502	0.541009	0.859902		SeqVar1367	Bacteria	Actinobacteriota	Actinobacteria	Corynebacteriales	Corynebacteriaceae	Corynebacterium	0.0488825	0.0274014	0.70955	0.481779
SeqVar1275	Bacteria	Proteobacteria	Gammaproteobacteria	Burkholderiales	Comamonadaceae	Aquabacterium	0.0387288	0.0139131	1.2729	0.209559	0.650494		SeqVar672	Bacteria	Proteobacteria	Gammaproteobacteria	Pseudomonadales	Pseudomonadaceae	Pseudomonas	0.132759	0.06039	0.886188	0.380785	0.640939		SeqVar706	Bacteria	Firmicutes	Bacilli	Staphylococcales	Staphylococcaceae	Staphylococcus	0.0836718	0.0459395	0.637588	0.526479	0.859902		SeqVar106	Bacteria	Actinobacteriota	Actinobacteria	Corynebacteriales	Corynebacteriaceae	Corynebacterium	0.114345	0.073169	0.702102	0.485785
SeqVar3361	Bacteria	Actinobacteriota	Actinobacteria	Micrococcales	Intrasporangiaceae	Ornithinimicrobium	0.0460294	0.0167365	1.29317	0.202678	0.650494		SeqVar92	Bacteria	Actinobacteriota	Actinobacteria	Micrococcales	Micrococcaceae	Micrococcus	0.0517526	0.0231549	0.879447	0.384174	0.641746		SeqVar744	Bacteria	Proteobacteria	Gammaproteobacteria	Burkholderiales	Alcaligenaceae	Bordetella	0.185875	0.24224	-0.623552	0.536239	0.859902		SeqVar1142	Bacteria	Bacteroidota	Bacteroidia	Bacteroidales	Prevotellaceae	Prevotella	0.0492562	0.0927903	-0.693335	0.491321
SeqVar4953	Bacteria	Proteobacteria	Gammaproteobacteria	Pseudomonadales	Moraxellaceae	Acinetobacter	0.0189261	0.00537752	1.28383	0.208027	0.650494		SeqVar25444	Bacteria	Firmicutes	Bacilli	Lactobacillales	Streptococcaceae	Streptococcus	0.0342993	0.0178262	0.878605	0.383442	0.641746		SeqVar816	Bacteria	Firmicutes	Clostridia	Oscillospirales	Ruminococcaceae	Subdoligranulum	0.0732345	0.0408892	0.597477	0.553537	0.859902		SeqVar2415	Bacteria	Bacteroidota	Bacteroidia	Bacteroidales	Prevotellaceae	Alloprevotella	0.071967	0.119003	-0.701022	0.486564
SeqVar5017	Bacteria	Actinobacteriota	Actinobacteria	Actinomycetales	Actinomycetaceae	Actinomyces	0.0278475	0.00892559	1.28451	0.206976	0.650494		SeqVar991	Bacteria	Firmicutes	Clostridia	Clostridiales	Clostridiaceae	Clostridium_sensu_stricto_1	0.0402107	0.0752091	-0.872959	0.386423	0.643066		SeqVar911	Bacteria	Actinobacteriota	Actinobacteria	Micrococcales	Micrococcaceae	Pseudarthrobacter	0.0585125	0.0930986	-0.55672	0.580225	0.859902		SeqVar8958	Bacteria	Bacteroidota	Bacteroidia	Bacteroidales	Prevotellaceae	Prevotella	0.0251924	0.048111	-0.696106	0.489496
SeqVar5427	Bacteria	Firmicutes	Bacilli	Lactobacillales	Streptococcaceae	Streptococcus	0.0954401	0.0533408	1.2507	0.2173	0.650494		SeqVar969	Bacteria	Actinobacteriota	Actinobacteria	Micrococcales	Micrococcaceae	Paenarthrobacter	0.0468073	0.0936937	-0.867408	0.391026	0.64828		SeqVar969	Bacteria	Actinobacteriota	Actinobacteria	Micrococcales	Micrococcaceae	Paenarthrobacter	0.0536844	0.0814482	-0.594547	0.555502	0.859902		SeqVar9805	Bacteria	Firmicutes	Clostridia	Lachnospirales	Lachnospiraceae	Agathobacter	0.0538344	0.0259586	0.701695	0.488376
SeqVar11214	Bacteria	Firmicutes	Bacilli	Lactobacillales	Carnobacteriaceae	Granulicatella	0.0410385	0.0161006	1.24929	0.217364	0.650494		SeqVar11578	Bacteria	Firmicutes	Bacilli	Staphylococcales	Staphylococcaceae	Staphylococcus	0.0353085	0.014557	0.856981	0.396773	0.655343		SeqVar975	Bacteria	Proteobacteria	Gammaproteobacteria	Pseudomonadales	Moraxellaceae	Acinetobacter	0.0613479	0.0375603	0.569639	0.571243	0.859902		SeqVar2133	Bacteria	Bacteroidota	Bacteroidia	Bacteroidales	Dysgonomonadaceae	Dysgonomonas	0.0499081	0.087748	-0.68346	0.49721
SeqVar15815	Bacteria	Firmicutes	Bacilli	Lactobacillales	Streptococcaceae	Streptococcus	0.0580303	0.0329461	1.25097	0.216271	0.650494		SeqVar2165	Bacteria	Firmicutes	Clostridia	Lachnospirales	Lachnospiraceae	Coprococcus	0.0437615	0.0848316	-0.84912	0.39982	0.657912		SeqVar1052	Bacteria	Actinobacteriota	Actinobacteria	Corynebacteriales	Corynebacteriaceae	Corynebacterium	0.11749	0.0830197	0.626182	0.53426	0.859902		SeqVar887	Bacteria	Proteobacteria	Gammaproteobacteria	Xanthomonadales	Rhodanobacteraceae	Rhodanobacter	0.174614	0.118663	0.680132	0.499349
SeqVar25870	Bacteria	Proteobacteria	Gammaproteobacteria	Burkholderiales	Comamonadaceae	NA	0.0477958	0.0101163	1.28639	0.208805	0.650494		SeqVar3595	Bacteria	Proteobacteria	Gammaproteobacteria	Burkholderiales	Burkholderiaceae	Burkholderia-Caballeronia-Paraburkholderia	0.0509993	0.0268225	0.84118	0.404002	0.662322		SeqVar1095	Bacteria	Verrucomicrobiota	Verrucomicrobiae	Verrucomicrobiales	Akkermansiaceae	Akkermansia	0.0393031	0.0570384	-0.571277	0.570261	0.859902		SeqVar17	Bacteria	Actinobacteriota	Actinobacteria	Corynebacteriales	Corynebacteriaceae	Lawsonella	0.194653	0.144826	0.674116	0.503207
SeqVar30591	Bacteria	Actinobacteriota	Actinobacteria	Corynebacteriales	Corynebacteriaceae	Corynebacterium	0.0100911	0.0284734	-1.26604	0.213005	0.650494		SeqVar111	Bacteria	Proteobacteria	Gammaproteobacteria	Pseudomonadales	Pseudomonadaceae	Pseudomonas	0.18428	0.117221	0.814004	0.42018	0.681247		SeqVar1124	Bacteria	Firmicutes	Bacilli	Lactobacillales	Leuconostocaceae	Weissella	0.0310292	0.0479103	-0.601736	0.550225	0.859902		SeqVar64	Bacteria	Bacteroidota	Bacteroidia	Bacteroidales	Prevotellaceae	Prevotella	0.102622	0.154538	-0.668	0.507132
SeqVar36874	Bacteria	Actinobacteriota	Actinobacteria	Corynebacteriales	Corynebacteriaceae	Corynebacterium	0.00753473	0.0214242	-1.27056	0.21041	0.650494		SeqVar229	Bacteria	Actinobacteriota	Actinobacteria	Micrococcales	Dermacoccaceae	Dermacoccus	0.0571309	0.0316619	0.813929	0.419627	0.681247		SeqVar1235	Bacteria	Proteobacteria	Gammaproteobacteria	Enterobacterales	Enterobacteriaceae	Enterobacter	0.0939617	0.133529	-0.589464	0.558785	0.859902		SeqVar166	Bacteria	Firmicutes	Clostridia	Peptostreptococcales-Tissierellales	Peptostreptococcaceae	Romboutsia	0.117967	0.166442	-0.667116	0.507494
SeqVar48174	Bacteria	Proteobacteria	Gammaproteobacteria	Pseudomonadales	Moraxellaceae	Acinetobacter	0.00536248	0.0165101	-1.25596	0.216308	0.650494		SeqVar642	Bacteria	Firmicutes	Clostridia	Lachnospirales	Lachnospiraceae	Lachnoclostridium	0.0918905	0.149551	-0.813387	0.41948	0.681247		SeqVar1287	Bacteria	Proteobacteria	Gammaproteobacteria	Pseudomonadales	Moraxellaceae	Acinetobacter	0.0312007	0.019264	0.568211	0.572204	0.859902		SeqVar450	Bacteria	Actinobacteriota	Actinobacteria	Corynebacteriales	Corynebacteriaceae	Corynebacterium	0.054545	0.0336177	0.664088	0.509409
SeqVar21431	Bacteria	Proteobacteria	Gammaproteobacteria	Pseudomonadales	Moraxellaceae	Acinetobacter	0.0087867	0.0243204	-1.24838	0.219224	0.653656		SeqVar613	Bacteria	Proteobacteria	Gammaproteobacteria	Pseudomonadales	Moraxellaceae	Acinetobacter	0.0563834	0.09363	-0.797206	0.429013	0.693022		SeqVar2415	Bacteria	Bacteroidota	Bacteroidia	Bacteroidales	Prevotellaceae	Alloprevotella	0.0436929	0.07037	-0.573592	0.568715	0.859902		SeqVar6216	Bacteria	NA	NA	NA	NA	NA	0.0477931	0.0909526	-0.667269	0.507702
SeqVar124	Bacteria	Proteobacteria	Gammaproteobacteria	Pseudomonadales	Moraxellaceae	Acinetobacter	0.0725257	0.132455	-1.23426	0.223168	0.655992		SeqVar246	Bacteria	Firmicutes	Clostridia	Peptostreptococcales-Tissierellales	Peptostreptococcales-Tissierellales_fa	Anaerococcus	0.124366	0.0720113	0.793566	0.432223	0.693128		SeqVar3770	Bacteria	Firmicutes	Bacilli	Lactobacillales	Streptococcaceae	Streptococcus	0.0912071	0.0686334	0.564013	0.575573	0.859902		SeqVar49	Bacteria	Firmicutes	Bacilli	Lactobacillales	Lactobacillaceae	Lactobacillus	0.243375	0.17538	0.65934	0.513041
SeqVar784	Bacteria	Actinobacteriota	Actinobacteria	Micrococcales	Dermabacteraceae	Dermabacter	0.0135203	0.0424802	-1.23876	0.222711	0.655992		SeqVar521	Bacteria	Proteobacteria	Alphaproteobacteria	Rhizobiales	Beijerinckiaceae	Methylobacterium-Methylorubrum	0.0384843	0.0952393	-0.796192	0.431007	0.693128		SeqVar9211	Bacteria	Firmicutes	Bacilli	Staphylococcales	Staphylococcaceae	Staphylococcus	0.0409619	0.0687653	-0.559116	0.579308	0.859902		SeqVar205	Bacteria	Firmicutes	Bacilli	Bacillales	Bacillaceae	Bacillus	0.0532969	0.0283887	0.658056	0.514362
SeqVar12664	Bacteria	Firmicutes	Bacilli	Staphylococcales	Staphylococcaceae	Staphylococcus	0.0244926	0.00775841	1.23915	0.223231	0.655992		SeqVar206	Bacteria	Actinobacteriota	Actinobacteria	Corynebacteriales	Corynebacteriaceae	Corynebacterium	0.0963345	0.233045	-0.790669	0.4341	0.693617		SeqVar11578	Bacteria	Firmicutes	Bacilli	Staphylococcales	Staphylococcaceae	Staphylococcus	0.0489077	0.0857634	-0.597384	0.553865	0.859902		SeqVar14656	Bacteria	Firmicutes	Bacilli	Lactobacillales	Streptococcaceae	Streptococcus	0.0611112	0.0366456	0.645386	0.521934
SeqVar55094	Bacteria	Proteobacteria	Gammaproteobacteria	Burkholderiales	Comamonadaceae	Acidovorax	0.0134679	0.00457166	1.24314	0.221366	0.655992		SeqVar975	Bacteria	Proteobacteria	Gammaproteobacteria	Pseudomonadales	Moraxellaceae	Acinetobacter	0.0509277	0.137196	-0.785127	0.437597	0.696679		SeqVar11764	Bacteria	Proteobacteria	Gammaproteobacteria	Burkholderiales	Oxalobacteraceae	Candidatus_Profftella	0.02841	0.0460468	-0.570413	0.571499	0.859902		SeqVar732	Bacteria	Actinobacteriota	Actinobacteria	Corynebacteriales	Corynebacteriaceae	Corynebacterium	0.0961617	0.158627	-0.643303	0.524042
SeqVar1042	Bacteria	Firmicutes	Clostridia	Lachnospirales	Lachnospiraceae	Roseburia	0.0315431	0.0800863	-1.22852	0.226401	0.662915		SeqVar84	Bacteria	Proteobacteria	Gammaproteobacteria	Burkholderiales	Oxalobacteraceae	Herbaspirillum	0.55658	0.38631	0.778616	0.439742	0.697576		SeqVar21237	Bacteria	Actinobacteriota	Actinobacteria	Corynebacteriales	Corynebacteriaceae	Corynebacterium	0.0347182	0.02321	0.588109	0.558867	0.859902		SeqVar17893	Bacteria	Actinobacteriota	Actinobacteria	Corynebacteriales	Corynebacteriaceae	Corynebacterium	0.0154416	0.0267796	-0.631385	0.530848
SeqVar104	Bacteria	Firmicutes	Bacilli	Staphylococcales	Staphylococcaceae	Staphylococcus	0.0618842	0.0250277	1.20666	0.233463	0.664472		SeqVar558	Bacteria	Actinobacteriota	Actinobacteria	Actinomycetales	Actinomycetaceae	Flaviflexus	0.0760964	0.152855	-0.768256	0.445668	0.704443		SeqVar815	Bacteria	Firmicutes	Negativicutes	Veillonellales-Selenomonadales	Veillonellaceae	Dialister	0.0844325	0.0531496	0.55141	0.58365	0.861877		SeqVar610	Bacteria	Proteobacteria	Gammaproteobacteria	Enterobacterales	Erwiniaceae	Pantoea	0.0657075	0.106058	-0.622508	0.536271
SeqVar1209	Bacteria	Firmicutes	Clostridia	Oscillospirales	Ruminococcaceae	Ruminococcus	0.0327299	0.084233	-1.21074	0.232814	0.664472		SeqVar81	Bacteria	Actinobacteriota	Actinobacteria	Corynebacteriales	Corynebacteriaceae	Corynebacterium	0.0555361	0.0978192	-0.73587	0.465704	0.71102		SeqVar61	Bacteria	Firmicutes	Bacilli	Lactobacillales	Carnobacteriaceae	Granulicatella	0.241699	0.19942	0.540674	0.590965	0.865484		SeqVar662	Bacteria	Firmicutes	Bacilli	Staphylococcales	Staphylococcaceae	Auricoccus-Abyssicoccus	0.0435292	0.0258944	0.621416	0.537246
SeqVar1583	Bacteria	Proteobacteria	Alphaproteobacteria	Sphingomonadales	Sphingomonadaceae	Sphingomonas	0.0121043	0.0373249	-1.21683	0.231647	0.664472		SeqVar147	Bacteria	Actinobacteriota	Actinobacteria	Micrococcales	Micrococcaceae	Rothia	0.196988	0.116051	0.742456	0.461305	0.71102		SeqVar317	Bacteria	Actinobacteriota	Actinobacteria	Corynebacteriales	Corynebacteriaceae	Corynebacterium	0.197301	0.163656	0.544209	0.588501	0.865484		SeqVar19	Bacteria	Actinobacteriota	Actinobacteria	Corynebacteriales	Corynebacteriaceae	Corynebacterium	0.210172	0.284105	-0.61259	0.542842
SeqVar2321	Bacteria	Firmicutes	Clostridia	Lachnospirales	Lachnospiraceae	Lachnospira	0.0277856	0.078381	-1.21431	0.2315	0.664472		SeqVar404	Bacteria	Firmicutes	Bacilli	Lactobacillales	Listeriaceae	Brochothrix	0.0640222	0.112576	-0.749289	0.458233	0.71102		SeqVar1257	Bacteria	Proteobacteria	Gammaproteobacteria	Burkholderiales	Comamonadaceae	Schlegelella	0.15267	0.197675	-0.532733	0.597059	0.865484		SeqVar452	Bacteria	Firmicutes	Negativicutes	Veillonellales-Selenomonadales	Veillonellaceae	Veillonella	0.0590384	0.03385	0.610643	0.544256
SeqVar4039	Bacteria	Firmicutes	Bacilli	Lactobacillales	Streptococcaceae	Streptococcus	0.0759035	0.0406519	1.20844	0.232078	0.664472		SeqVar482	Bacteria	Patescibacteria	Saccharimonadia	Saccharimonadales	Saccharimonadaceae	TM7x	0.044557	0.0811202	-0.735348	0.465271	0.71102		SeqVar2082	Bacteria	Actinobacteriota	Actinobacteria	Corynebacteriales	Corynebacteriaceae	Corynebacterium	0.087513	0.0615962	0.534137	0.595662	0.865484		SeqVar724	Bacteria	Proteobacteria	Gammaproteobacteria	Pseudomonadales	Pseudomonadaceae	Pseudomonas	0.158422	0.246135	-0.616431	0.540421
SeqVar4915	Bacteria	Firmicutes	Bacilli	Lactobacillales	Lactobacillaceae	Lactobacillus	0.0256732	0.0726991	-1.21331	0.231442	0.664472		SeqVar569	Bacteria	Firmicutes	Clostridia	Oscillospirales	Ruminococcaceae	Faecalibacterium	0.142287	0.0957319	0.752205	0.455409	0.71102		SeqVar3618	Bacteria	Actinobacteriota	Actinobacteria	Frankiales	Sporichthyaceae	hgcI_clade	0.0540113	0.034216	0.536679	0.593654	0.865484		SeqVar77	Bacteria	Bacteroidota	Bacteroidia	Bacteroidales	Prevotellaceae	Prevotella	0.332229	0.448646	-0.600012	0.55125
SeqVar5791	Bacteria	Actinobacteriota	Actinobacteria	Corynebacteriales	Corynebacteriaceae	Corynebacterium	0.0536386	0.0164603	1.21473	0.232755	0.664472		SeqVar1110	Bacteria	Proteobacteria	Gammaproteobacteria	Burkholderiales	Comamonadaceae	Acidovorax	0.107423	0.181145	-0.744124	0.460587	0.71102		SeqVar14818	Bacteria	Firmicutes	Bacilli	Lactobacillales	Streptococcaceae	Lactococcus	0.0249796	0.0149348	0.530364	0.598697	0.865484		SeqVar18	Bacteria	Firmicutes	Clostridia	Peptostreptococcales-Tissierellales	Peptostreptococcales-Tissierellales_fa	Finegoldia	0.292087	0.236948	0.580692	0.563824
SeqVar85761	Bacteria	Firmicutes	Bacilli	Lactobacillales	NA	NA	0.0200864	0.00680604	1.21968	0.229958	0.664472		SeqVar2082	Bacteria	Actinobacteriota	Actinobacteria	Corynebacteriales	Corynebacteriaceae	Corynebacterium	0.0570477	0.0373875	0.758444	0.451698	0.71102		SeqVar14973	Bacteria	Actinobacteriota	Actinobacteria	Corynebacteriales	Corynebacteriaceae	Corynebacterium	0.0612053	0.083906	-0.510477	0.612299	0.87935		SeqVar36	Bacteria	Proteobacteria	Gammaproteobacteria	Pseudomonadales	Moraxellaceae	Acinetobacter	0.167456	0.110484	0.570154	0.571467
SeqVar59	Bacteria	Actinobacteriota	Actinobacteria	Corynebacteriales	Corynebacteriaceae	Corynebacterium	0.277518	0.39356	-1.1914	0.239847	0.666335		SeqVar4835	Bacteria	Firmicutes	Clostridia	Clostridiales	Clostridiaceae	Clostridium_sensu_stricto_12	0.0292442	0.0541043	-0.734151	0.465952	0.71102		SeqVar35956	Bacteria	Proteobacteria	Gammaproteobacteria	Pseudomonadales	Moraxellaceae	Acinetobacter	0.0262835	0.0183889	0.509352	0.612557	0.87935		SeqVar59	Bacteria	Actinobacteriota	Actinobacteria	Corynebacteriales	Corynebacteriaceae	Corynebacterium	0.297457	0.229638	0.564144	0.575173
SeqVar76	Bacteria	Actinobacteriota	Actinobacteria	Micrococcales	Micrococcaceae	Kocuria	0.196007	0.271645	-1.20013	0.236667	0.666335		SeqVar5427	Bacteria	Firmicutes	Bacilli	Lactobacillales	Streptococcaceae	Streptococcus	0.0566296	0.0352297	0.735819	0.464936	0.71102		SeqVar180	Bacteria	Proteobacteria	Gammaproteobacteria	Pseudomonadales	Moraxellaceae	Acinetobacter	0.0660999	0.0941243	-0.497479	0.621411	0.888963		SeqVar128	Bacteria	Fusobacteriota	Fusobacteriia	Fusobacteriales	Fusobacteriaceae	Fusobacterium	0.0538201	0.0809415	-0.582368	0.563146
SeqVar159	Bacteria	Actinobacteriota	Actinobacteria	Corynebacteriales	Corynebacteriaceae	Corynebacterium	0.111441	0.172908	-1.1853	0.241074	0.666335		SeqVar14656	Bacteria	Firmicutes	Bacilli	Lactobacillales	Streptococcaceae	Streptococcus	0.043616	0.0632991	-0.745681	0.45903	0.71102		SeqVar226	Bacteria	Proteobacteria	Alphaproteobacteria	Rhizobiales	Beijerinckiaceae	Methylobacterium-Methylorubrum	0.203225	0.157459	0.473692	0.637597	0.893503		SeqVar370	Bacteria	Actinobacteriota	Actinobacteria	Corynebacteriales	Nocardiaceae	Rhodococcus	0.0665334	0.0431549	0.575837	0.567333
SeqVar167	Bacteria	Bacteroidota	Bacteroidia	Bacteroidales	Prevotellaceae	Alloprevotella	0.0417141	0.0162644	1.19018	0.241485	0.666335		SeqVar23	Bacteria	Actinobacteriota	Actinobacteria	Corynebacteriales	Corynebacteriaceae	Corynebacterium	0.443918	0.344012	0.705583	0.483784	0.719814		SeqVar383	Bacteria	Firmicutes	Clostridia	Oscillospirales	Ruminococcaceae	Faecalibacterium	0.117803	0.159366	-0.481189	0.632293	0.893503		SeqVar1017	Bacteria	Proteobacteria	Gammaproteobacteria	Xanthomonadales	Xanthomonadaceae	Vulcaniibacterium	0.172395	0.103442	0.565349	0.575079
SeqVar3082	Bacteria	Actinobacteriota	Actinobacteria	Corynebacteriales	Corynebacteriaceae	Corynebacterium	0.0439461	0.0153763	1.20779	0.23522	0.666335		SeqVar77	Bacteria	Bacteroidota	Bacteroidia	Bacteroidales	Prevotellaceae	Prevotella	0.194123	0.299864	-0.706064	0.483164	0.719814		SeqVar1260	Bacteria	Firmicutes	Bacilli	Staphylococcales	Staphylococcaceae	Nosocomiicoccus	0.0594655	0.039913	0.485666	0.629136	0.893503		SeqVar1035	Bacteria	Desulfobacterota	Desulfovibrionia	Desulfovibrionales	Desulfovibrionaceae	NA	0.123353	0.0732406	0.595467	0.554883
SeqVar3595	Bacteria	Proteobacteria	Gammaproteobacteria	Burkholderiales	Burkholderiaceae	Burkholderia-Caballeronia-Paraburkholderia	0.060578	0.0336076	1.18715	0.240607	0.666335		SeqVar117	Bacteria	Firmicutes	Bacilli	Lactobacillales	Streptococcaceae	Streptococcus	0.18083	0.125229	0.713915	0.478255	0.719814		SeqVar1375	Bacteria	Proteobacteria	Gammaproteobacteria	Enterobacterales	Enterobacteriaceae	NA	0.0651674	0.0904756	-0.484529	0.630007	0.893503		SeqVar1124	Bacteria	Firmicutes	Bacilli	Lactobacillales	Leuconostocaceae	Weissella	0.050063	0.0774827	-0.569602	0.571577
SeqVar5366	Bacteria	Proteobacteria	Gammaproteobacteria	Burkholderiales	Rhodocyclaceae	Zoogloea	0.0427964	0.0142028	1.20032	0.235765	0.666335		SeqVar285	Bacteria	Proteobacteria	Gammaproteobacteria	Pseudomonadales	Moraxellaceae	Psychrobacter	0.101385	0.0620824	0.703683	0.485504	0.719814		SeqVar30328	Bacteria	Firmicutes	Bacilli	Staphylococcales	Staphylococcaceae	Staphylococcus	0.0227857	0.037412	-0.475405	0.637393	0.893503		SeqVar1397	Bacteria	Firmicutes	Negativicutes	Veillonellales-Selenomonadales	Selenomonadaceae	Mitsuokella	0.0512987	0.0873145	-0.592153	0.556818
SeqVar13253	Bacteria	Actinobacteriota	Actinobacteria	Propionibacteriales	Propionibacteriaceae	Cutibacterium	0.0217233	0.0518215	-1.19512	0.238239	0.666335		SeqVar720	Bacteria	Proteobacteria	Alphaproteobacteria	Rhizobiales	Rhizobiaceae	Allorhizobium-Neorhizobium-Pararhizobium-Rhizobium	0.0721825	0.0423967	0.721555	0.473679	0.719814		SeqVar31433	Bacteria	Actinobacteriota	Actinobacteria	Micrococcales	Dermacoccaceae	NA	0.0127725	0.0191732	-0.479889	0.633344	0.893503		SeqVar2296	Bacteria	Bacteroidota	Bacteroidia	Bacteroidales	Prevotellaceae	Prevotella	0.0369287	0.0565966	-0.568032	0.572619
SeqVar32508	Bacteria	Actinobacteriota	Actinobacteria	Corynebacteriales	Corynebacteriaceae	Corynebacterium	0.0115764	0.0298228	-1.19496	0.238945	0.666335		SeqVar747	Bacteria	Actinobacteriota	Actinobacteria	Corynebacteriales	Nocardiaceae	Gordonia	0.137056	0.193653	-0.718402	0.476181	0.719814		SeqVar30	Bacteria	Actinobacteriota	Actinobacteria	Corynebacteriales	Corynebacteriaceae	Corynebacterium	0.154856	0.125024	0.450076	0.654425	0.901096		SeqVar2544	Bacteria	Bacteroidota	Bacteroidia	Bacteroidales	Bacteroidaceae	Bacteroides	0.148123	0.0917078	0.589473	0.559724
SeqVar28701	Bacteria	Actinobacteriota	Actinobacteria	Corynebacteriales	Corynebacteriaceae	Corynebacterium	0.0277012	0.0123322	1.18443	0.242443	0.666718		SeqVar870	Bacteria	Firmicutes	Clostridia	Lachnospirales	Lachnospiraceae	Blautia	0.0305478	0.0546059	-0.717343	0.476636	0.719814		SeqVar124	Bacteria	Proteobacteria	Gammaproteobacteria	Pseudomonadales	Moraxellaceae	Acinetobacter	0.11085	0.0838388	0.448354	0.655659	0.901096		SeqVar5679	Bacteria	Firmicutes	Bacilli	Staphylococcales	Staphylococcaceae	Staphylococcus	0.0505103	0.0306619	0.584265	0.561552
SeqVar94	Bacteria	Proteobacteria	Gammaproteobacteria	Burkholderiales	Comamonadaceae	Delftia	0.184875	0.321291	-1.17836	0.244697	0.668995		SeqVar1143	Bacteria	Proteobacteria	Gammaproteobacteria	Pseudomonadales	Pseudomonadaceae	Pseudomonas	0.0527188	0.0343792	0.700948	0.486405	0.719814		SeqVar177	Bacteria	Actinobacteriota	Actinobacteria	Actinomycetales	Actinomycetaceae	Actinomyces	0.0910399	0.0684677	0.453849	0.651731	0.901096		SeqVar3595	Bacteria	Proteobacteria	Gammaproteobacteria	Burkholderiales	Burkholderiaceae	Burkholderia-Caballeronia-Paraburkholderia	0.0561265	0.0389459	0.547074	0.586546
SeqVar146	Bacteria	Actinobacteriota	Actinobacteria	Corynebacteriales	Corynebacteriaceae	Corynebacterium	0.0268367	0.0868727	-1.16783	0.250921	0.668995		SeqVar2084	Bacteria	Bacteroidota	Bacteroidia	Bacteroidales	Bacteroidaceae	Bacteroides	0.0528379	0.089565	-0.701312	0.486164	0.719814		SeqVar1015	Bacteria	Proteobacteria	Gammaproteobacteria	Burkholderiales	Comamonadaceae	Curvibacter	0.236429	0.282883	-0.446547	0.657372	0.901096		SeqVar1208	Bacteria	Firmicutes	Negativicutes	Veillonellales-Selenomonadales	Selenomonadaceae	Mitsuokella	0.0666526	0.109977	-0.544566	0.588795
SeqVar312	Bacteria	Firmicutes	Bacilli	Lactobacillales	Streptococcaceae	Streptococcus	0.151084	0.203934	-1.15637	0.252563	0.668995		SeqVar8665	Bacteria	Actinobacteriota	Actinobacteria	Corynebacteriales	Corynebacteriaceae	Corynebacterium	0.0418341	0.025784	0.695516	0.489752	0.722343		SeqVar1271	Bacteria	Proteobacteria	Gammaproteobacteria	Burkholderiales	Comamonadaceae	Aquabacterium	0.0988267	0.0742394	0.452239	0.653194	0.901096		SeqVar505	Bacteria	Firmicutes	Clostridia	Lachnospirales	Lachnospiraceae	Lachnoclostridium	0.113972	0.0819445	0.539183	0.592435
SeqVar601	Bacteria	Proteobacteria	Gammaproteobacteria	Cardiobacteriales	Cardiobacteriaceae	Cardiobacterium	0.0242988	0.00880179	1.16388	0.251434	0.668995		SeqVar75	Bacteria	Actinobacteriota	Actinobacteria	Micrococcales	Intrasporangiaceae	Janibacter	0.113559	0.067507	0.685642	0.496109	0.726858		SeqVar13190	Bacteria	Proteobacteria	Alphaproteobacteria	Rhizobiales	Rhizobiaceae	Allorhizobium-Neorhizobium-Pararhizobium-Rhizobium	0.0187489	0.0276843	-0.450549	0.654364	0.901096		SeqVar532	Bacteria	Proteobacteria	Gammaproteobacteria	Xanthomonadales	Xanthomonadaceae	Vulcaniibacterium	0.176105	0.127406	0.528249	0.599462
SeqVar682	Bacteria	Firmicutes	Clostridia	Peptostreptococcales-Tissierellales	Peptostreptococcales-Tissierellales_fa	Peptoniphilus	0.0174478	0.0505177	-1.1726	0.247402	0.668995		SeqVar524	Bacteria	Actinobacteriota	Actinobacteria	Corynebacteriales	Corynebacteriaceae	Corynebacterium	0.0653241	0.0359103	0.685979	0.495741	0.726858		SeqVar14318	Bacteria	Actinobacteriota	Actinobacteria	Corynebacteriales	Corynebacteriaceae	Corynebacterium	0.0424053	0.0299816	0.444668	0.658325	0.901096		SeqVar3187	Bacteria	Actinobacteriota	Actinobacteria	Corynebacteriales	Corynebacteriaceae	Corynebacterium	0.0296337	0.0188716	0.527624	0.600028
SeqVar992	Bacteria	Bacteroidota	Bacteroidia	Bacteroidales	Prevotellaceae	Prevotella	0.0408687	0.0996862	-1.16018	0.252364	0.668995		SeqVar24	Bacteria	Firmicutes	Bacilli	Lactobacillales	Streptococcaceae	Streptococcus	0.158954	0.217943	-0.680302	0.499311	0.729127		SeqVar58	Bacteria	Proteobacteria	Alphaproteobacteria	Rhodobacterales	Rhodobacteraceae	Paracoccus	0.16235	0.124945	0.428009	0.670496	0.913794		SeqVar58	Bacteria	Proteobacteria	Alphaproteobacteria	Rhodobacterales	Rhodobacteraceae	Paracoccus	0.15327	0.217483	-0.518281	0.606341
SeqVar1993	Bacteria	Firmicutes	Bacilli	Lactobacillales	Streptococcaceae	Streptococcus	0.0684366	0.109971	-1.15879	0.253133	0.668995		SeqVar151	Bacteria	Actinobacteriota	Actinobacteria	Corynebacteriales	Corynebacteriaceae	Corynebacterium	0.119354	0.0513747	0.677056	0.503364	0.731888		SeqVar30877	Bacteria	Proteobacteria	Gammaproteobacteria	Burkholderiales	Comamonadaceae	NA	0.0439088	0.0326214	0.425989	0.672038	0.913794		SeqVar233	Bacteria	Firmicutes	Bacilli	Bacillales	Bacillaceae	Anoxybacillus	0.111501	0.0779141	0.514887	0.608896
SeqVar2828	Bacteria	Firmicutes	Bacilli	Lactobacillales	Streptococcaceae	Streptococcus	0.0854809	0.0527464	1.1747	0.245201	0.668995		SeqVar2306	Bacteria	Proteobacteria	Gammaproteobacteria	Burkholderiales	Comamonadaceae	Acidovorax	0.0754575	0.0417501	0.671812	0.504522	0.731888		SeqVar175	Bacteria	Actinobacteriota	Actinobacteria	Micrococcales	Micrococcaceae	Rothia	0.070743	0.0522544	0.390321	0.697807	0.923848		SeqVar2778	Bacteria	Firmicutes	Clostridia	Oscillospirales	Ruminococcaceae	Ruminococcus	0.111921	0.0699529	0.50661	0.61597
SeqVar6510	Bacteria	Actinobacteriota	Actinobacteria	Propionibacteriales	Propionibacteriaceae	Cutibacterium	0.0646129	0.0305218	1.17366	0.246032	0.668995		SeqVar9	Bacteria	Actinobacteriota	Actinobacteria	Micrococcales	Micrococcaceae	Micrococcus	0.728512	0.885779	-0.669324	0.506272	0.73202		SeqVar214	Bacteria	Firmicutes	Clostridia	Lachnospirales	Lachnospiraceae	Agathobacter	0.12839	0.158763	-0.403706	0.688223	0.923848		SeqVar1105	Bacteria	Actinobacteriota	Actinobacteria	Micrococcales	Dermacoccaceae	Kytococcus	0.0535991	0.0772709	-0.495053	0.622905
SeqVar6732	Bacteria	Firmicutes	Bacilli	Staphylococcales	Staphylococcaceae	Staphylococcus	0.0344276	0.0180067	1.15691	0.252845	0.668995		SeqVar674	Bacteria	Proteobacteria	Gammaproteobacteria	Pseudomonadales	Moraxellaceae	Acinetobacter	0.0575604	0.0841822	-0.659095	0.512873	0.739141		SeqVar249	Bacteria	Actinobacteriota	Actinobacteria	Micrococcales	Brevibacteriaceae	Brevibacterium	0.122119	0.101815	0.388374	0.69924	0.923848		SeqVar48	Bacteria	Proteobacteria	Alphaproteobacteria	Rhodobacterales	Rhodobacteraceae	Paracoccus	0.086927	0.113739	-0.479627	0.633449
SeqVar10513	Bacteria	Firmicutes	Bacilli	Staphylococcales	Staphylococcaceae	Staphylococcus	0.0274632	0.0111365	1.1677	0.24878	0.668995		SeqVar1317	Bacteria	Proteobacteria	Alphaproteobacteria	Rhizobiales	Rhizobiaceae	Allorhizobium-Neorhizobium-Pararhizobium-Rhizobium	0.0494125	0.0309323	0.639482	0.525326	0.754621		SeqVar269	Bacteria	Proteobacteria	Gammaproteobacteria	Burkholderiales	Comamonadaceae	Comamonas	0.18526	0.248953	-0.378902	0.706241	0.923848		SeqVar1345	Bacteria	Firmicutes	Clostridia	Clostridiales	Clostridiaceae	Clostridium_sensu_stricto_1	0.0489819	0.0754799	-0.47846	0.634262
SeqVar27184	Bacteria	Firmicutes	Bacilli	Lactobacillales	Streptococcaceae	Streptococcus	0.0197168	0.00808189	1.1575	0.252992	0.668995		SeqVar105	Bacteria	Proteobacteria	Alphaproteobacteria	Sphingomonadales	Sphingomonadaceae	Sphingomonas	0.027579	0.0618358	-0.625114	0.536232	0.762833		SeqVar404	Bacteria	Firmicutes	Bacilli	Lactobacillales	Listeriaceae	Brochothrix	0.0925361	0.116249	-0.401308	0.690067	0.923848		SeqVar5061	Bacteria	Campilobacterota	Campylobacteria	Campylobacterales	Helicobacteraceae	Helicobacter	0.0552135	0.0326519	0.477452	0.636097
SeqVar132	Bacteria	Firmicutes	Bacilli	Lactobacillales	Streptococcaceae	Streptococcus	0.0910346	0.0437541	1.14695	0.258165	0.670857		SeqVar2778	Bacteria	Firmicutes	Clostridia	Oscillospirales	Ruminococcaceae	Ruminococcus	0.080554	0.036398	0.628277	0.534581	0.762833		SeqVar3501	Bacteria	Actinobacteriota	Actinobacteria	Micrococcales	Micrococcaceae	Kocuria	0.0182269	0.0256825	-0.392293	0.696501	0.923848		SeqVar388	Bacteria	Proteobacteria	Gammaproteobacteria	Burkholderiales	Comamonadaceae	Acidovorax	0.0372353	0.0254078	0.472287	0.638608
SeqVar201	Bacteria	Bacteroidota	Bacteroidia	Bacteroidales	Prevotellaceae	Prevotella	0.0662112	0.16081	-1.14242	0.258659	0.670857		SeqVar4537	Bacteria	Actinobacteriota	Actinobacteria	Micrococcales	Microbacteriaceae	Microbacterium	0.0242632	0.041229	-0.623874	0.535696	0.762833		SeqVar3793	Bacteria	Actinobacteriota	Actinobacteria	Propionibacteriales	Propionibacteriaceae	Cutibacterium	0.0540975	0.04119	0.383479	0.702843	0.923848		SeqVar5243	Bacteria	Firmicutes	Clostridia	Lachnospirales	Lachnospiraceae	Agathobacter	0.0478236	0.0680506	-0.439205	0.662266
SeqVar788	Bacteria	Bacteroidota	Bacteroidia	Bacteroidales	Prevotellaceae	Prevotella	0.0398473	0.100143	-1.13867	0.260431	0.670857		SeqVar16	Bacteria	Actinobacteriota	Actinobacteria	Micrococcales	Micrococcaceae	Micrococcus	0.311545	0.227471	0.605373	0.547739	0.763645		SeqVar5437	Bacteria	Proteobacteria	Gammaproteobacteria	Burkholderiales	Comamonadaceae	Pseudorhodoferax	0.0368488	0.0501892	-0.380697	0.70519	0.923848		SeqVar709	Bacteria	Actinobacteriota	Coriobacteriia	Coriobacteriales	Coriobacteriaceae	Collinsella	0.0584181	0.0756698	-0.42066	0.675792
SeqVar2061	Bacteria	Acidobacteriota	Vicinamibacteria	Vicinamibacterales	Vicinamibacteraceae	NA	0.0423381	0.0152159	1.14773	0.258985	0.670857		SeqVar72	Bacteria	Firmicutes	Bacilli	Exiguobacterales	Exiguobacteraceae	Exiguobacterium	0.0465274	0.089086	-0.607381	0.547484	0.763645		SeqVar11158	Bacteria	Actinobacteriota	Actinobacteria	Micrococcales	Micrococcaceae	Rothia	0.0356111	0.0244613	0.411699	0.682203	0.923848		SeqVar88	Bacteria	Actinobacteriota	Actinobacteria	Corynebacteriales	Corynebacteriaceae	Corynebacterium	0.225981	0.185374	0.41632	0.678838
SeqVar5243	Bacteria	Firmicutes	Clostridia	Lachnospirales	Lachnospiraceae	Agathobacter	0.0298505	0.0615286	-1.14026	0.260418	0.670857		SeqVar399	Bacteria	Actinobacteriota	Actinobacteria	Corynebacteriales	Corynebacteriaceae	Corynebacterium	0.0678074	0.099762	-0.587985	0.558919	0.763645		SeqVar11826	Bacteria	Campilobacterota	Campylobacteria	Campylobacterales	Arcobacteraceae	NA	0.0216793	0.0302998	-0.397548	0.692703	0.923848		SeqVar49889	Bacteria	Firmicutes	Negativicutes	Veillonellales-Selenomonadales	Selenomonadaceae	Mitsuokella	0.044177	0.0257374	0.402422	0.690345
SeqVar6567	Bacteria	Actinobacteriota	Actinobacteria	Micrococcales	Micrococcaceae	Micrococcus	0.042102	0.0847892	-1.14817	0.257031	0.670857		SeqVar534	Bacteria	Proteobacteria	Gammaproteobacteria	Oceanospirillales	Alcanivoracaceae1	Alcanivorax	0.0920471	0.142955	-0.605187	0.547671	0.763645		SeqVar16327	Bacteria	Proteobacteria	Gammaproteobacteria	Burkholderiales	Comamonadaceae	NA	0.0333582	0.0472006	-0.379446	0.70634	0.923848		SeqVar1169	Bacteria	Proteobacteria	Gammaproteobacteria	Pseudomonadales	Moraxellaceae	Moraxella	0.0596864	0.0433652	0.394853	0.694479
SeqVar26535	Bacteria	Myxococcota	Polyangia	Polyangiales	BIrii41	NA	0.0228538	0.00829281	1.15036	0.256868	0.670857		SeqVar717	Bacteria	Firmicutes	Bacilli	Lactobacillales	Lactobacillaceae	Lactobacillus	0.105268	0.140056	-0.598474	0.552049	0.763645		SeqVar17893	Bacteria	Actinobacteriota	Actinobacteria	Corynebacteriales	Corynebacteriaceae	Corynebacterium	0.0487616	0.0643298	-0.385453	0.701662	0.923848		SeqVar93	Bacteria	Proteobacteria	Gammaproteobacteria	Pseudomonadales	Moraxellaceae	Acinetobacter	0.36574	0.428317	-0.379211	0.706013
SeqVar26723	Bacteria	Actinobacteriota	Actinobacteria	Corynebacteriales	Corynebacteriaceae	Corynebacterium	0.0409885	0.0144242	1.15252	0.257886	0.670857		SeqVar921	Bacteria	Proteobacteria	Gammaproteobacteria	Alteromonadales	Shewanellaceae	Shewanella	0.0259383	0.0404351	-0.587571	0.559314	0.763645		SeqVar7	Bacteria	Firmicutes	Bacilli	Staphylococcales	Staphylococcaceae	Staphylococcus	1.14291	1.24078	-0.345646	0.731253	0.923931		SeqVar2604	Bacteria	Proteobacteria	Gammaproteobacteria	Xanthomonadales	Xanthomonadaceae	Pseudoxanthomonas	0.0940215	0.0706272	0.36262	0.718434
SeqVar1015	Bacteria	Proteobacteria	Gammaproteobacteria	Burkholderiales	Comamonadaceae	Curvibacter	0.15044	0.215215	-1.13581	0.261828	0.672329		SeqVar1105	Bacteria	Actinobacteriota	Actinobacteria	Micrococcales	Dermacoccaceae	Kytococcus	0.0687981	0.114286	-0.595253	0.555036	0.763645		SeqVar42	Bacteria	Actinobacteriota	Actinobacteria	Micrococcales	Dermabacteraceae	Brachybacterium	0.0978511	0.122508	-0.370019	0.712995	0.923931		SeqVar1052	Bacteria	Actinobacteriota	Actinobacteria	Corynebacteriales	Corynebacteriaceae	Corynebacterium	0.057767	0.072511	-0.341621	0.733978
SeqVar9	Bacteria	Actinobacteriota	Actinobacteria	Micrococcales	Micrococcaceae	Micrococcus	0.47533	0.612414	-1.12687	0.264767	0.677736		SeqVar1235	Bacteria	Proteobacteria	Gammaproteobacteria	Enterobacterales	Enterobacteriaceae	Enterobacter	0.0286046	0.0492725	-0.599376	0.551955	0.763645		SeqVar86	Bacteria	Firmicutes	Clostridia	Peptostreptococcales-Tissierellales	Peptostreptococcales-Tissierellales_fa	Anaerococcus	0.0645879	0.0809644	-0.340526	0.735019	0.923931		SeqVar644	Bacteria	Firmicutes	Clostridia	Lachnospirales	Lachnospiraceae	Agathobacter	0.115969	0.150314	-0.330741	0.742124
SeqVar380	Bacteria	Firmicutes	Clostridia	Clostridiales	Clostridiaceae	Clostridium_sensu_stricto_1	0.0552609	0.0153516	1.12681	0.266958	0.679074		SeqVar1914	Bacteria	Firmicutes	Bacilli	Erysipelotrichales	Erysipelotrichaceae	Turicibacter	0.0399964	0.062867	-0.591775	0.55641	0.763645		SeqVar102	Bacteria	Bacteroidota	Bacteroidia	Flavobacteriales	Weeksellaceae	Chryseobacterium	0.0390828	0.0556896	-0.358346	0.72202	0.923931		SeqVar587	Bacteria	Fusobacteriota	Fusobacteriia	Fusobacteriales	Leptotrichiaceae	Leptotrichia	0.0291916	0.0371496	-0.327283	0.744697
SeqVar455	Bacteria	Firmicutes	Negativicutes	Veillonellales-Selenomonadales	Veillonellaceae	Veillonella	0.0594574	0.0272682	1.12333	0.266654	0.679074		SeqVar2125	Bacteria	Campilobacterota	Campylobacteria	Campylobacterales	Helicobacteraceae	Helicobacter	0.0479516	0.0677142	-0.605456	0.547389	0.763645		SeqVar279	Bacteria	Actinobacteriota	Actinobacteria	Micrococcales	Micrococcaceae	Rothia	0.0528071	0.0677515	-0.346487	0.730311	0.923931		SeqVar605	Bacteria	Proteobacteria	Alphaproteobacteria	Rhizobiales	Xanthobacteraceae	Bradyrhizobium	0.120471	0.102504	0.316826	0.752606
SeqVar289	Bacteria	Firmicutes	Bacilli	Lactobacillales	Streptococcaceae	Streptococcus	0.0909767	0.0468322	1.1196	0.268473	0.6808		SeqVar3350	Bacteria	Firmicutes	Clostridia	Oscillospirales	Oscillospiraceae	UCG-002	0.0368768	0.0565884	-0.595641	0.553847	0.763645		SeqVar594	Bacteria	Proteobacteria	Gammaproteobacteria	Pseudomonadales	Pseudomonadaceae	Pseudomonas	0.0289143	0.0406073	-0.343344	0.733174	0.923931		SeqVar694	Bacteria	Firmicutes	Clostridia	Peptostreptococcales-Tissierellales	Peptostreptococcales-Tissierellales_fa	Anaerococcus	0.0376009	0.0504808	-0.312403	0.755923
SeqVar1785	Bacteria	Firmicutes	Bacilli	Lactobacillales	Aerococcaceae	Facklamia	0.116945	0.0113774	1.12798	0.269481	0.681235		SeqVar16327	Bacteria	Proteobacteria	Gammaproteobacteria	Burkholderiales	Comamonadaceae	NA	0.0381986	0.024252	0.613174	0.542522	0.763645		SeqVar771	Bacteria	Proteobacteria	Alphaproteobacteria	Sphingomonadales	Sphingomonadaceae	Sphingobium	0.0938613	0.118757	-0.347431	0.729884	0.923931		SeqVar1131	Bacteria	Proteobacteria	Gammaproteobacteria	Burkholderiales	Comamonadaceae	Comamonas	0.130833	0.0975812	0.314749	0.754144
SeqVar26051	Bacteria	Proteobacteria	Gammaproteobacteria	Xanthomonadales	Rhodanobacteraceae	Rhodanobacter	0.0249051	0.00912717	1.11215	0.271158	0.683351		SeqVar18353	Bacteria	Firmicutes	Bacilli	Staphylococcales	Staphylococcaceae	Staphylococcus	0.0264728	0.048539	-0.614529	0.542457	0.763645		SeqVar1169	Bacteria	Proteobacteria	Gammaproteobacteria	Pseudomonadales	Moraxellaceae	Moraxella	0.04983	0.0651165	-0.350993	0.727144	0.923931		SeqVar2125	Bacteria	Campilobacterota	Campylobacteria	Campylobacterales	Helicobacteraceae	Helicobacter	0.0349702	0.0445371	-0.317853	0.751803
SeqVar712	Bacteria	Firmicutes	Negativicutes	Veillonellales-Selenomonadales	Selenomonadaceae	Mitsuokella	0.0491871	0.118148	-1.09729	0.277685	0.695066		SeqVar89	Bacteria	Proteobacteria	Gammaproteobacteria	Burkholderiales	Comamonadaceae	Comamonas	0.291026	0.417435	-0.576468	0.56661	0.771069		SeqVar1376	Bacteria	Actinobacteriota	Actinobacteria	Corynebacteriales	Mycobacteriaceae	Mycobacterium	0.138412	0.163324	-0.339826	0.735556	0.923931		SeqVar193	Bacteria	Actinobacteriota	Actinobacteria	Corynebacteriales	Corynebacteriaceae	Corynebacterium	0.112671	0.146081	-0.307489	0.759632
SeqVar18020	Bacteria	Actinobacteriota	Actinobacteria	Corynebacteriales	Corynebacteriaceae	Corynebacterium	0.0186475	0.0409335	-1.10041	0.277905	0.695066		SeqVar814	Bacteria	Actinobacteriota	Actinobacteria	Corynebacteriales	Corynebacteriaceae	Corynebacterium	0.0976484	0.0503394	0.576709	0.568248	0.771069		SeqVar1529	Bacteria	Proteobacteria	Gammaproteobacteria	Enterobacterales	Yersiniaceae	Serratia	0.0296389	0.0400347	-0.362723	0.718206	0.923931		SeqVar278	Bacteria	Proteobacteria	Gammaproteobacteria	Pseudomonadales	Moraxellaceae	Acinetobacter	0.0277226	0.0362987	-0.304647	0.761894
SeqVar21514	Bacteria	Firmicutes	Bacilli	Lactobacillales	Streptococcaceae	Streptococcus	0.0499702	0.028121	1.09497	0.278368	0.695066		SeqVar96	Bacteria	Proteobacteria	Alphaproteobacteria	Rhodobacterales	Rhodobacteraceae	Paracoccus	0.166393	0.115805	0.565207	0.574591	0.777285		SeqVar5427	Bacteria	Firmicutes	Bacilli	Lactobacillales	Streptococcaceae	Streptococcus	0.0604594	0.0493076	0.369822	0.713089	0.923931		SeqVar37	Bacteria	Proteobacteria	Alphaproteobacteria	Sphingomonadales	Sphingomonadaceae	Sphingomonas	0.425775	0.354124	0.284102	0.777429
SeqVar112	Bacteria	Actinobacteriota	Actinobacteria	Corynebacteriales	Corynebacteriaceae	Corynebacterium	0.0235994	0.0660112	-1.09471	0.279741	0.696358		SeqVar313	Bacteria	Firmicutes	Bacilli	Staphylococcales	Staphylococcaceae	Staphylococcus	0.0446545	0.0815697	-0.560711	0.578306	0.779917		SeqVar5679	Bacteria	Firmicutes	Bacilli	Staphylococcales	Staphylococcaceae	Staphylococcus	0.0729237	0.0869601	-0.368638	0.714171	0.923931		SeqVar246	Bacteria	Firmicutes	Clostridia	Peptostreptococcales-Tissierellales	Peptostreptococcales-Tissierellales_fa	Anaerococcus	0.0279504	0.0357781	-0.28705	0.775173
SeqVar37	Bacteria	Proteobacteria	Alphaproteobacteria	Sphingomonadales	Sphingomonadaceae	Sphingomonas	0.158283	0.304729	-1.09307	0.280717	0.696659		SeqVar887	Bacteria	Proteobacteria	Gammaproteobacteria	Xanthomonadales	Rhodanobacteraceae	Rhodanobacter	0.107985	0.0825834	0.545467	0.587621	0.790064		SeqVar22475	Bacteria	Actinobacteriota	Actinobacteria	Micrococcales	Microbacteriaceae	NA	0.023852	0.0319587	-0.350227	0.727689	0.923931		SeqVar29663	Bacteria	Firmicutes	Bacilli	Lactobacillales	Streptococcaceae	Streptococcus	0.0526287	0.0433231	0.284209	0.77746
SeqVar61	Bacteria	Firmicutes	Bacilli	Lactobacillales	Carnobacteriaceae	Granulicatella	0.227771	0.293992	-1.08526	0.282543	0.696732		SeqVar7032	Bacteria	Gemmatimonadota	S0134_terrestrial_group	NA	NA	NA	0.0276287	0.0430046	-0.542809	0.589416	0.790068		SeqVar203	Bacteria	Proteobacteria	Gammaproteobacteria	Pasteurellales	Pasteurellaceae	Haemophilus	0.0544218	0.0416996	0.335158	0.738856	0.925254		SeqVar115	Bacteria	Firmicutes	Clostridia	Peptostreptococcales-Tissierellales	Peptostreptococcales-Tissierellales_fa	Fenollaria	0.0483506	0.0407912	0.273732	0.785316
SeqVar1626	Bacteria	Firmicutes	Negativicutes	Veillonellales-Selenomonadales	Selenomonadaceae	Mitsuokella	0.0334802	0.083058	-1.08444	0.283315	0.696732		SeqVar31167	Bacteria	Firmicutes	Bacilli	Lactobacillales	Streptococcaceae	Streptococcus	0.0250043	0.0374733	-0.535772	0.594241	0.794122		SeqVar31	Bacteria	Actinobacteriota	Actinobacteria	Corynebacteriales	Dietziaceae	Dietzia	0.24892	0.273947	-0.292895	0.770782	0.928544		SeqVar132	Bacteria	Firmicutes	Bacilli	Lactobacillales	Streptococcaceae	Streptococcus	0.0523838	0.0703018	-0.276076	0.783854
SeqVar17978	Bacteria	Proteobacteria	Gammaproteobacteria	Burkholderiales	Comamonadaceae	Alicycliphilus	0.0155816	0.0369423	-1.08899	0.282	0.696732		SeqVar6	Bacteria	Proteobacteria	Gammaproteobacteria	Pseudomonadales	Moraxellaceae	Enhydrobacter	0.526357	0.448573	0.519463	0.605498	0.796617		SeqVar72	Bacteria	Firmicutes	Bacilli	Exiguobacterales	Exiguobacteraceae	Exiguobacterium	0.0888528	0.107255	-0.304409	0.761991	0.928544		SeqVar75	Bacteria	Actinobacteriota	Actinobacteria	Micrococcales	Intrasporangiaceae	Janibacter	0.0561851	0.0461031	0.262696	0.793802
SeqVar830	Bacteria	Firmicutes	Negativicutes	Veillonellales-Selenomonadales	Selenomonadaceae	Mitsuokella	0.0469269	0.112371	-1.08169	0.284472	0.69747		SeqVar38	Bacteria	Proteobacteria	Gammaproteobacteria	Burkholderiales	Neisseriaceae	NA	0.253397	0.189365	0.514893	0.608746	0.796617		SeqVar84	Bacteria	Proteobacteria	Gammaproteobacteria	Burkholderiales	Oxalobacteraceae	Herbaspirillum	0.288462	0.353502	-0.324614	0.746881	0.928544		SeqVar2232	Bacteria	Bacteroidota	Bacteroidia	Bacteroidales	Prevotellaceae	Prevotella	0.0453523	0.056552	-0.262957	0.79388
SeqVar610	Bacteria	Proteobacteria	Gammaproteobacteria	Enterobacterales	Erwiniaceae	Pantoea	0.0534267	0.106445	-1.06956	0.289793	0.706261		SeqVar76	Bacteria	Actinobacteriota	Actinobacteria	Micrococcales	Micrococcaceae	Kocuria	0.16187	0.205427	-0.523306	0.602912	0.796617		SeqVar135	Bacteria	Actinobacteriota	Actinobacteria	Micrococcales	Micrococcaceae	Citricoccus	0.103799	0.0791995	0.303397	0.762922	0.928544		SeqVar1376	Bacteria	Actinobacteriota	Actinobacteria	Corynebacteriales	Mycobacteriaceae	Mycobacterium	0.0673146	0.0811791	-0.253481	0.800906
SeqVar44190	Bacteria	Firmicutes	Bacilli	Lactobacillales	Streptococcaceae	Streptococcus	0.0142907	0.00566825	1.07263	0.289622	0.706261		SeqVar115	Bacteria	Firmicutes	Clostridia	Peptostreptococcales-Tissierellales	Peptostreptococcales-Tissierellales_fa	Fenollaria	0.0929922	0.0708518	0.513877	0.609488	0.796617		SeqVar275	Bacteria	Firmicutes	Bacilli	Lactobacillales	Streptococcaceae	Streptococcus	0.0509658	0.0393118	0.303165	0.762908	0.928544		SeqVar269	Bacteria	Proteobacteria	Gammaproteobacteria	Burkholderiales	Comamonadaceae	Comamonas	0.221734	0.266169	-0.241585	0.810064
SeqVar7925	Bacteria	Firmicutes	Bacilli	Lactobacillales	Streptococcaceae	Streptococcus	0.0433428	0.022694	1.06748	0.290723	0.706413		SeqVar416	Bacteria	Firmicutes	Bacilli	Lactobacillales	Lactobacillaceae	Lactobacillus	0.0527559	0.0351866	0.521819	0.603992	0.796617		SeqVar370	Bacteria	Actinobacteriota	Actinobacteria	Corynebacteriales	Nocardiaceae	Rhodococcus	0.131214	0.156053	-0.30158	0.764271	0.928544		SeqVar120	Bacteria	Actinobacteriota	Actinobacteria	Corynebacteriales	Corynebacteriaceae	Corynebacterium	0.179539	0.163595	0.20472	0.838563
SeqVar13	Bacteria	Actinobacteriota	Actinobacteria	Micrococcales	Micrococcaceae	Micrococcus	0.368562	0.47442	-1.04203	0.302462	0.718732		SeqVar449	Bacteria	Actinobacteriota	Actinobacteria	Corynebacteriales	Corynebacteriaceae	Turicella	0.0945846	0.0587141	0.506555	0.614716	0.796617		SeqVar524	Bacteria	Actinobacteriota	Actinobacteria	Corynebacteriales	Corynebacteriaceae	Corynebacterium	0.0693623	0.0938371	-0.298664	0.766872	0.928544		SeqVar744	Bacteria	Proteobacteria	Gammaproteobacteria	Burkholderiales	Alcaligenaceae	Bordetella	0.264925	0.289663	-0.201745	0.840926
SeqVar530	Bacteria	Firmicutes	Negativicutes	Veillonellales-Selenomonadales	Veillonellaceae	Veillonella	0.0583488	0.0244587	1.04888	0.299434	0.718732		SeqVar451	Bacteria	Proteobacteria	Gammaproteobacteria	Enterobacterales	Enterobacteriaceae	Enterobacter	0.0425309	0.0267341	0.510471	0.611745	0.796617		SeqVar657	Bacteria	Actinobacteriota	Actinobacteria	Corynebacteriales	Corynebacteriaceae	Corynebacterium	0.0809281	0.0657366	0.294025	0.769882	0.928544		SeqVar1240	Bacteria	Proteobacteria	Gammaproteobacteria	Enterobacterales	Enterobacteriaceae	Klebsiella	0.0467927	0.0549956	-0.199164	0.84299
SeqVar556	Bacteria	Firmicutes	Negativicutes	Veillonellales-Selenomonadales	Veillonellaceae	Megasphaera	0.0556388	0.12857	-1.04498	0.300875	0.718732		SeqVar484	Bacteria	Actinobacteriota	Actinobacteria	Bifidobacteriales	Bifidobacteriaceae	Bifidobacterium	0.0773348	0.109609	-0.5068	0.61459	0.796617		SeqVar694	Bacteria	Firmicutes	Clostridia	Peptostreptococcales-Tissierellales	Peptostreptococcales-Tissierellales_fa	Anaerococcus	0.0434757	0.0582009	-0.317814	0.751896	0.928544		SeqVar2458	Bacteria	Firmicutes	Clostridia	Lachnospirales	Lachnospiraceae	Lachnospiraceae_NK4A136_group	0.108235	0.12802	-0.203158	0.839822
SeqVar1457	Bacteria	Bacteroidota	Bacteroidia	Bacteroidales	Prevotellaceae	Prevotella	0.0272376	0.0725199	-1.04569	0.301312	0.718732		SeqVar771	Bacteria	Proteobacteria	Alphaproteobacteria	Sphingomonadales	Sphingomonadaceae	Sphingobium	0.109864	0.0684806	0.522593	0.603842	0.796617		SeqVar3475	Bacteria	Proteobacteria	Gammaproteobacteria	Burkholderiales	Sutterellaceae	Parasutterella	0.0346099	0.0276117	0.294127	0.769773	0.928544		SeqVar2927	Bacteria	Bacteroidota	Bacteroidia	Bacteroidales	Bacteroidaceae	Bacteroides	0.152855	0.126051	0.211988	0.83311
SeqVar2604	Bacteria	Proteobacteria	Gammaproteobacteria	Xanthomonadales	Xanthomonadaceae	Pseudoxanthomonas	0.0471132	0.0203806	1.04484	0.302144	0.718732		SeqVar816	Bacteria	Firmicutes	Clostridia	Oscillospirales	Ruminococcaceae	Subdoligranulum	0.0840594	0.113751	-0.503593	0.616534	0.796617		SeqVar10590	Bacteria	Firmicutes	Bacilli	Staphylococcales	Staphylococcaceae	Staphylococcus	0.0304436	0.0238787	0.297103	0.767574	0.928544		SeqVar5603	Bacteria	Proteobacteria	Gammaproteobacteria	Enterobacterales	Enterobacteriaceae	NA	0.0692239	0.078641	-0.210876	0.833769
SeqVar5392	Bacteria	Actinobacteriota	Actinobacteria	Actinomycetales	Actinomycetaceae	Varibaculum	0.0248033	0.00978995	1.04582	0.301823	0.718732		SeqVar911	Bacteria	Actinobacteriota	Actinobacteria	Micrococcales	Micrococcaceae	Pseudarthrobacter	0.0691227	0.0464876	0.52364	0.602652	0.796617		SeqVar10948	Bacteria	Actinobacteriota	Actinobacteria	Corynebacteriales	Corynebacteriaceae	Corynebacterium	0.0272419	0.0348735	-0.297487	0.767557	0.928544		SeqVar1209	Bacteria	Firmicutes	Clostridia	Oscillospirales	Ruminococcaceae	Ruminococcus	0.0687712	0.0582606	0.195556	0.846033
SeqVar6477	Bacteria	Firmicutes	Bacilli	Lactobacillales	Streptococcaceae	Streptococcus	0.0545639	0.029829	1.04027	0.302856	0.718732		SeqVar1095	Bacteria	Verrucomicrobiota	Verrucomicrobiae	Verrucomicrobiales	Akkermansiaceae	Akkermansia	0.0862147	0.119657	-0.502079	0.617785	0.796617		SeqVar15954	Bacteria	NA	NA	NA	NA	NA	0.0372129	0.0280931	0.311675	0.756538	0.928544		SeqVar13	Bacteria	Actinobacteriota	Actinobacteria	Micrococcales	Micrococcaceae	Micrococcus	0.347857	0.380996	-0.19014	0.850141
SeqVar23580	Bacteria	Proteobacteria	Gammaproteobacteria	Xanthomonadales	Rhodanobacteraceae	Rhodanobacter	0.0198077	0.007675	1.0468	0.299914	0.718732		SeqVar31	Bacteria	Actinobacteriota	Actinobacteria	Corynebacteriales	Dietziaceae	Dietzia	0.13422	0.172677	-0.492966	0.624101	0.799241		SeqVar6200	Bacteria	Firmicutes	Bacilli	Lactobacillales	Streptococcaceae	Streptococcus	0.0543672	0.0435272	0.284453	0.77759	0.934015		SeqVar24	Bacteria	Firmicutes	Bacilli	Lactobacillales	Streptococcaceae	Streptococcus	0.250521	0.274488	-0.184265	0.854528
SeqVar4962	Bacteria	Firmicutes	Bacilli	Lactobacillales	Streptococcaceae	Streptococcus	0.0845718	0.0529923	1.03454	0.30544	0.722757		SeqVar79	Bacteria	Actinobacteriota	Actinobacteria	Corynebacteriales	Corynebacteriaceae	Corynebacterium	0.322371	0.367301	-0.486139	0.628768	0.799241		SeqVar112	Bacteria	Actinobacteriota	Actinobacteria	Corynebacteriales	Corynebacteriaceae	Corynebacterium	0.128968	0.152132	-0.272912	0.78601	0.936055		SeqVar189	Bacteria	Firmicutes	Bacilli	Staphylococcales	Staphylococcaceae	Staphylococcus	0.0641281	0.0553868	0.172142	0.863988
SeqVar65	Bacteria	Proteobacteria	Gammaproteobacteria	Pseudomonadales	Moraxellaceae	Acinetobacter	0.0680215	0.105931	-1.01002	0.317411	0.730489		SeqVar724	Bacteria	Proteobacteria	Gammaproteobacteria	Pseudomonadales	Pseudomonadaceae	Pseudomonas	0.132469	0.0843485	0.486805	0.628881	0.799241		SeqVar2125	Bacteria	Campilobacterota	Campylobacteria	Campylobacterales	Helicobacteraceae	Helicobacter	0.055245	0.0676478	-0.272787	0.786105	0.936055		SeqVar1361	Bacteria	Bacteroidota	Bacteroidia	Flavobacteriales	Weeksellaceae	NA	0.0955195	0.0843806	0.164179	0.8704
SeqVar148	Bacteria	Actinobacteriota	Actinobacteria	Micrococcales	Micrococcaceae	Kocuria	0.106238	0.0682829	1.01423	0.314926	0.730489		SeqVar744	Bacteria	Proteobacteria	Gammaproteobacteria	Burkholderiales	Alcaligenaceae	Bordetella	0.107664	0.139611	-0.490798	0.62589	0.799241		SeqVar6584	Bacteria	NA	NA	NA	NA	NA	0.0990244	0.0777303	0.274147	0.785001	0.936055		SeqVar3482	Bacteria	Firmicutes	Bacilli	Erysipelotrichales	Erysipelotrichaceae	Faecalibaculum	0.034216	0.0390466	-0.165921	0.86886
SeqVar724	Bacteria	Proteobacteria	Gammaproteobacteria	Pseudomonadales	Pseudomonadaceae	Pseudomonas	0.0200012	0.0509535	-1.02732	0.310608	0.730489		SeqVar1583	Bacteria	Proteobacteria	Alphaproteobacteria	Sphingomonadales	Sphingomonadaceae	Sphingomonas	0.0282953	0.0429916	-0.487617	0.627725	0.799241		SeqVar447	Bacteria	Actinobacteriota	Actinobacteria	Micrococcales	Micrococcaceae	Kocuria	0.0573674	0.0462636	0.265962	0.79128	0.937436		SeqVar7	Bacteria	Firmicutes	Bacilli	Staphylococcales	Staphylococcaceae	Staphylococcus	1.0569	1.02462	0.133532	0.894319
SeqVar801	Bacteria	Actinobacteriota	Actinobacteria	Corynebacteriales	Corynebacteriaceae	Corynebacterium	0.0367639	0.100235	-1.01227	0.318215	0.730489		SeqVar1993	Bacteria	Firmicutes	Bacilli	Lactobacillales	Streptococcaceae	Streptococcus	0.0624119	0.0468926	0.477043	0.635353	0.805146		SeqVar5734	Bacteria	Actinobacteriota	Actinobacteria	Frankiales	Geodermatophilaceae	Antricoccus	0.0289343	0.023219	0.262287	0.79409	0.937436		SeqVar23	Bacteria	Actinobacteriota	Actinobacteria	Corynebacteriales	Corynebacteriaceae	Corynebacterium	0.331754	0.316275	0.148968	0.882124
SeqVar1127	Bacteria	Firmicutes	Clostridia	Peptostreptococcales-Tissierellales	Peptostreptococcaceae	Terrisporobacter	0.0831769	0.144964	-1.02173	0.311668	0.730489		SeqVar28422	Bacteria	Firmicutes	Clostridia	Oscillospirales	Ruminococcaceae	Faecalibacterium	0.0224302	0.0325813	-0.472804	0.638193	0.806428		SeqVar6226	Bacteria	Acidobacteriota	Acidobacteriae	Acidobacteriales	Acidobacteriaceae_(Subgroup_1)	Granulicella	0.0580922	0.0471318	0.262614	0.793907	0.937436		SeqVar600	Bacteria	Bacteroidota	Bacteroidia	Bacteroidales	Bacteroidaceae	Bacteroides	0.0638445	0.0712768	-0.133386	0.894485
SeqVar1400	Bacteria	Firmicutes	Negativicutes	Veillonellales-Selenomonadales	Selenomonadaceae	Mitsuokella	0.0355026	0.0787051	-1.0159	0.314353	0.730489		SeqVar16326	Bacteria	Proteobacteria	NA	NA	NA	NA	0.0868787	0.0578474	0.466677	0.642546	0.809608		SeqVar143	Bacteria	Firmicutes	Bacilli	Lactobacillales	Streptococcaceae	Streptococcus	0.0995667	0.0860214	0.247771	0.805389	0.945357		SeqVar674	Bacteria	Proteobacteria	Gammaproteobacteria	Pseudomonadales	Moraxellaceae	Acinetobacter	0.0857928	0.0951247	-0.135382	0.89292
SeqVar1504	Bacteria	Firmicutes	Bacilli	Staphylococcales	Staphylococcaceae	Staphylococcus	0.012968	0.0310211	-1.02022	0.31422	0.730489		SeqVar444	Bacteria	Bacteroidota	Bacteroidia	Bacteroidales	Bacteroidaceae	Bacteroides	0.112285	0.0673668	0.448035	0.657023	0.818495		SeqVar44964	Bacteria	Actinobacteriota	Actinobacteria	Corynebacteriales	Corynebacteriaceae	Corynebacterium	0.0168417	0.0202634	-0.249115	0.8042	0.945357		SeqVar686	Bacteria	Firmicutes	Clostridia	Clostridiales	Clostridiaceae	Clostridium_sensu_stricto_1	0.147779	0.132104	0.147974	0.883237
SeqVar1707	Bacteria	Firmicutes	Clostridia	Oscillospirales	Oscillospiraceae	NK4A214_group	0.0385056	0.0809617	-1.00845	0.317948	0.730489		SeqVar1127	Bacteria	Firmicutes	Clostridia	Peptostreptococcales-Tissierellales	Peptostreptococcaceae	Terrisporobacter	0.13114	0.0963865	0.453645	0.652306	0.818495		SeqVar23	Bacteria	Actinobacteriota	Actinobacteria	Corynebacteriales	Corynebacteriaceae	Corynebacterium	0.581694	0.613554	-0.185734	0.853354	0.950442		SeqVar771	Bacteria	Proteobacteria	Alphaproteobacteria	Sphingomonadales	Sphingomonadaceae	Sphingobium	0.045598	0.0513943	-0.139317	0.88974
SeqVar5603	Bacteria	Proteobacteria	Gammaproteobacteria	Enterobacterales	Enterobacteriaceae	NA	0.0538921	0.0934633	-1.01354	0.315242	0.730489		SeqVar1257	Bacteria	Proteobacteria	Gammaproteobacteria	Burkholderiales	Comamonadaceae	Schlegelella	0.256132	0.208839	0.448652	0.655517	0.818495		SeqVar34	Bacteria	Firmicutes	Bacilli	Staphylococcales	Gemellaceae	Gemella	0.238076	0.222336	0.205146	0.838289	0.950442		SeqVar812	Bacteria	Firmicutes	Clostridia	Oscillospirales	Ruminococcaceae	Subdoligranulum	0.0772574	0.0681514	0.134141	0.893903
SeqVar20688	Bacteria	Firmicutes	Bacilli	Staphylococcales	Staphylococcaceae	Staphylococcus	0.0323236	0.0169544	1.01708	0.314374	0.730489		SeqVar2636	Bacteria	Bacteroidota	Bacteroidia	Bacteroidales	Muribaculaceae	NA	0.0518192	0.0690318	-0.449017	0.655159	0.818495		SeqVar80	Bacteria	Actinobacteriota	Actinobacteria	Corynebacteriales	Dietziaceae	Dietzia	0.0772498	0.0675786	0.188955	0.850836	0.950442		SeqVar79	Bacteria	Actinobacteriota	Actinobacteria	Corynebacteriales	Corynebacteriaceae	Corynebacterium	0.473142	0.453811	0.116037	0.908072
SeqVar31167	Bacteria	Firmicutes	Bacilli	Lactobacillales	Streptococcaceae	Streptococcus	0.0276032	0.0114874	1.0093	0.318579	0.730489		SeqVar27	Bacteria	Firmicutes	Bacilli	Lactobacillales	Lactobacillaceae	Lactobacillus	0.117576	0.149845	-0.439991	0.661757	0.818511		SeqVar139	Bacteria	Proteobacteria	Alphaproteobacteria	Rhodobacterales	Rhodobacteraceae	Paracoccus	0.0559888	0.047327	0.232712	0.81686	0.950442		SeqVar142	Bacteria	Proteobacteria	Gammaproteobacteria	Burkholderiales	Burkholderiaceae	Lautropia	0.042394	0.0465296	-0.117446	0.906935
SeqVar524	Bacteria	Actinobacteriota	Actinobacteria	Corynebacteriales	Corynebacteriaceae	Corynebacterium	0.0441825	0.0911334	-1.00542	0.319904	0.730843		SeqVar57	Bacteria	Firmicutes	Bacilli	Lactobacillales	Aerococcaceae	Aerococcus	0.144618	0.11809	0.439109	0.662273	0.818511		SeqVar150	Bacteria	Actinobacteriota	Actinobacteria	Corynebacteriales	Corynebacteriaceae	Corynebacterium	0.0500233	0.0560523	-0.19131	0.849041	0.950442		SeqVar285	Bacteria	Proteobacteria	Gammaproteobacteria	Pseudomonadales	Moraxellaceae	Psychrobacter	0.0309654	0.0343154	-0.120049	0.904887
SeqVar2069	Bacteria	Actinobacteriota	Actinobacteria	Micrococcales	Micrococcaceae	Glutamicibacter	0.0287197	0.0639669	-1.00308	0.321427	0.730843		SeqVar177	Bacteria	Actinobacteriota	Actinobacteria	Actinomycetales	Actinomycetaceae	Actinomyces	0.077045	0.101467	-0.436155	0.664453	0.818511		SeqVar208	Bacteria	Firmicutes	Bacilli	Staphylococcales	Gemellaceae	Gemella	0.147908	0.169083	-0.185895	0.853552	0.950442		SeqVar533	Bacteria	Firmicutes	Bacilli	Lactobacillales	Enterococcaceae	Enterococcus	0.186504	0.203152	-0.126168	0.900085
SeqVar3073	Bacteria	Actinobacteriota	Actinobacteria	Micrococcales	Microbacteriaceae	NA	0.0133238	0.0316149	-1.00283	0.32102	0.730843		SeqVar2228	Bacteria	Actinobacteriota	Actinobacteria	Micrococcales	Microbacteriaceae	Leifsonia	0.0304546	0.044123	-0.433696	0.666316	0.818511		SeqVar213	Bacteria	Proteobacteria	Alphaproteobacteria	Rhodobacterales	Rhodobacteraceae	Paracoccus	0.048903	0.0560138	-0.192076	0.848394	0.950442		SeqVar2082	Bacteria	Actinobacteriota	Actinobacteria	Corynebacteriales	Corynebacteriaceae	Corynebacterium	0.064679	0.0690654	-0.123263	0.902362
SeqVar412	Bacteria	Actinobacteriota	Actinobacteria	Corynebacteriales	Corynebacteriaceae	Corynebacterium	0.0528895	0.0876811	-0.998908	0.322936	0.732228		SeqVar10435	Bacteria	Firmicutes	Bacilli	Lactobacillales	Lactobacillaceae	Lactobacillus	0.0331824	0.0474752	-0.435538	0.664855	0.818511		SeqVar260	Bacteria	Actinobacteriota	Actinobacteria	Corynebacteriales	Corynebacteriaceae	Corynebacterium	0.0676027	0.0581417	0.209181	0.835089	0.950442		SeqVar11963	Bacteria	Actinobacteriota	Actinobacteria	Corynebacteriales	Corynebacteriaceae	Corynebacterium	0.0254368	0.0277905	-0.103218	0.918248
SeqVar1503	Bacteria	Firmicutes	Clostridia	Oscillospirales	Ruminococcaceae	Ruminococcus	0.0360501	0.0146689	0.990833	0.327246	0.739941		SeqVar36	Bacteria	Proteobacteria	Gammaproteobacteria	Pseudomonadales	Moraxellaceae	Acinetobacter	0.193523	0.140993	0.430197	0.668815	0.819298		SeqVar285	Bacteria	Proteobacteria	Gammaproteobacteria	Pseudomonadales	Moraxellaceae	Psychrobacter	0.0670603	0.0554789	0.225942	0.822139	0.950442		SeqVar19192	Bacteria	Firmicutes	Bacilli	Lactobacillales	Streptococcaceae	Streptococcus	0.0208734	0.0192496	0.102405	0.918809
SeqVar14146	Bacteria	Actinobacteriota	Actinobacteria	Corynebacteriales	Corynebacteriaceae	Corynebacterium	0.0428789	0.0678092	-0.986302	0.328517	0.740757		SeqVar19	Bacteria	Actinobacteriota	Actinobacteria	Corynebacteriales	Corynebacteriaceae	Corynebacterium	0.263734	0.21882	0.417608	0.677988	0.828234		SeqVar462	Bacteria	Actinobacteriota	Actinobacteria	Corynebacteriales	Corynebacteriaceae	Corynebacterium	0.0613845	0.0525528	0.20684	0.836899	0.950442		SeqVar2645	Bacteria	Actinobacteriota	Actinobacteria	Micromonosporales	Micromonosporaceae	Actinoplanes	0.13152	0.120973	0.0873273	0.93076
SeqVar671	Bacteria	Actinobacteriota	Actinobacteria	Actinomycetales	Actinomycetaceae	Actinomyces	0.0252457	0.0566585	-0.981721	0.331843	0.746187		SeqVar13887	Bacteria	Actinobacteriota	Actinobacteria	Corynebacteriales	Corynebacteriaceae	Corynebacterium	0.0323881	0.0237845	0.411442	0.68243	0.831358		SeqVar2178	Bacteria	Proteobacteria	Gammaproteobacteria	Xanthomonadales	Xanthomonadaceae	Stenotrophomonas	0.0528965	0.0629622	-0.216125	0.829696	0.950442		SeqVar10435	Bacteria	Firmicutes	Bacilli	Lactobacillales	Lactobacillaceae	Lactobacillus	0.0283115	0.0267836	0.0746852	0.940736
SeqVar429	Bacteria	Firmicutes	Clostridia	Lachnospirales	Lachnospiraceae	Fusicatenibacter	0.0781686	0.0405043	0.969154	0.336765	0.749915		SeqVar58	Bacteria	Proteobacteria	Alphaproteobacteria	Rhodobacterales	Rhodobacteraceae	Paracoccus	0.0842779	0.060867	0.408777	0.684928	0.832102		SeqVar2645	Bacteria	Actinobacteriota	Actinobacteria	Micromonosporales	Micromonosporaceae	Actinoplanes	0.175931	0.151332	0.197373	0.844348	0.950442		SeqVar21	Bacteria	Actinobacteriota	Actinobacteria	Micrococcales	Micrococcaceae	Micrococcus	0.100678	0.0977546	0.0344746	0.972633
SeqVar644	Bacteria	Firmicutes	Clostridia	Lachnospirales	Lachnospiraceae	Agathobacter	0.0430626	0.0857388	-0.971953	0.336905	0.749915		SeqVar124	Bacteria	Proteobacteria	Gammaproteobacteria	Pseudomonadales	Moraxellaceae	Acinetobacter	0.167808	0.129469	0.401614	0.689934	0.835882		SeqVar3466	Bacteria	NA	NA	NA	NA	NA	0.137333	0.119272	0.216853	0.829128	0.950442		SeqVar38	Bacteria	Proteobacteria	Gammaproteobacteria	Burkholderiales	Neisseriaceae	NA	0.160842	0.157783	0.0252659	0.979952
SeqVar1059	Bacteria	Actinobacteriota	Actinobacteria	Micrococcales	Dermabacteraceae	Dermabacter	0.0587391	0.10938	-0.976707	0.334983	0.749915		SeqVar41	Bacteria	Proteobacteria	Gammaproteobacteria	Burkholderiales	Comamonadaceae	Pelomonas	0.0435432	0.0331015	0.388839	0.698877	0.84046		SeqVar4381	Bacteria	Proteobacteria	Gammaproteobacteria	Burkholderiales	Burkholderiaceae	Cupriavidus	0.0731137	0.0885261	-0.236706	0.813874	0.950442		SeqVar42	Bacteria	Actinobacteriota	Actinobacteria	Micrococcales	Dermabacteraceae	Brachybacterium	0.0995348	0.102782	-0.0421858	0.966507
SeqVar21623	Bacteria	Proteobacteria	Gammaproteobacteria	Pasteurellales	Pasteurellaceae	Haemophilus	0.0385562	0.0162433	0.969914	0.337186	0.749915		SeqVar142	Bacteria	Proteobacteria	Gammaproteobacteria	Burkholderiales	Burkholderiaceae	Lautropia	0.112071	0.136128	-0.390029	0.698037	0.84046		SeqVar5602	Bacteria	Proteobacteria	Gammaproteobacteria	Pseudomonadales	Moraxellaceae	Acinetobacter	0.0259872	0.0315167	-0.19674	0.844802	0.950442		SeqVar74	Bacteria	Firmicutes	Clostridia	Peptostreptococcales-Tissierellales	Peptostreptococcales-Tissierellales_fa	Peptoniphilus	0.0465325	0.0463184	0.00569316	0.995478
SeqVar151	Bacteria	Actinobacteriota	Actinobacteria	Corynebacteriales	Corynebacteriaceae	Corynebacterium	0.0485848	0.0863939	-0.946534	0.348988	0.751525		SeqVar238	Bacteria	Firmicutes	Clostridia	Oscillospirales	Ruminococcaceae	Faecalibacterium	0.161345	0.194117	-0.388323	0.69943	0.84046		SeqVar8846	Bacteria	Firmicutes	Bacilli	Staphylococcales	Staphylococcaceae	Staphylococcus	0.0265974	0.0222734	0.216289	0.829606	0.950442		SeqVar147	Bacteria	Actinobacteriota	Actinobacteria	Micrococcales	Micrococcaceae	Rothia	0.0977608	0.100518	-0.0468573	0.962797
SeqVar153	Bacteria	Firmicutes	Negativicutes	Veillonellales-Selenomonadales	Veillonellaceae	Dialister	0.0834626	0.177739	-0.947216	0.347864	0.751525		SeqVar107	Bacteria	Proteobacteria	Gammaproteobacteria	Burkholderiales	Neisseriaceae	Neisseria	0.032279	0.0437486	-0.370994	0.712085	0.851589		SeqVar17788	Bacteria	Firmicutes	Bacilli	Staphylococcales	Staphylococcaceae	Staphylococcus	0.0341153	0.0385732	-0.191784	0.848781	0.950442		SeqVar214	Bacteria	Firmicutes	Clostridia	Lachnospirales	Lachnospiraceae	Agathobacter	0.353907	0.352301	0.00935347	0.992584
SeqVar222	Bacteria	Proteobacteria	Alphaproteobacteria	Rhizobiales	Rhizobiaceae	Allorhizobium-Neorhizobium-Pararhizobium-Rhizobium	0.0607129	0.0295046	0.949803	0.347216	0.751525		SeqVar128	Bacteria	Fusobacteriota	Fusobacteriia	Fusobacteriales	Fusobacteriaceae	Fusobacterium	0.202076	0.155845	0.369803	0.712945	0.851589		SeqVar21515	Bacteria	Firmicutes	Bacilli	Lactobacillales	Streptococcaceae	Streptococcus	0.0217892	0.0273829	-0.23069	0.818727	0.950442		SeqVar222	Bacteria	Proteobacteria	Alphaproteobacteria	Rhizobiales	Rhizobiaceae	Allorhizobium-Neorhizobium-Pararhizobium-Rhizobium	0.0348517	0.0350124	-0.00678171	0.994614
SeqVar255	Bacteria	Actinobacteriota	Actinobacteria	Corynebacteriales	Nocardiaceae	Rhodococcus	0.0764347	0.0453185	0.955877	0.343321	0.751525		SeqVar1304	Bacteria	Proteobacteria	Alphaproteobacteria	Caulobacterales	Caulobacteraceae	Caulobacter	0.0469401	0.0348386	0.367897	0.714485	0.851589		SeqVar22337	Bacteria	Proteobacteria	Gammaproteobacteria	Pasteurellales	Pasteurellaceae	Haemophilus	0.0176924	0.0149552	0.197924	0.843868	0.950442		SeqVar224	Bacteria	Firmicutes	Clostridia	Lachnospirales	Lachnospiraceae	Blautia	0.120847	0.121936	-0.0184623	0.985341
SeqVar395	Bacteria	Firmicutes	Negativicutes	Veillonellales-Selenomonadales	Veillonellaceae	Dialister	0.0615642	0.132852	-0.948633	0.347213	0.751525		SeqVar59	Bacteria	Actinobacteriota	Actinobacteria	Corynebacteriales	Corynebacteriaceae	Corynebacterium	0.242223	0.282078	-0.355152	0.724191	0.852652		SeqVar5891	Bacteria	Proteobacteria	Alphaproteobacteria	Rhizobiales	Rhizobiaceae	Allorhizobium-Neorhizobium-Pararhizobium-Rhizobium	0.0325262	0.0387726	-0.17483	0.862085	0.957356		SeqVar226	Bacteria	Proteobacteria	Alphaproteobacteria	Rhizobiales	Beijerinckiaceae	Methylobacterium-Methylorubrum	0.117297	0.117545	-0.00373391	0.997035
SeqVar459	Bacteria	Actinobacteriota	Actinobacteria	Micrococcales	Brevibacteriaceae	Brevibacterium	0.0305403	0.0570054	-0.96478	0.339113	0.751525		SeqVar112	Bacteria	Actinobacteriota	Actinobacteria	Corynebacteriales	Corynebacteriaceae	Corynebacterium	0.0696967	0.0515552	0.35453	0.724273	0.852652		SeqVar57	Bacteria	Firmicutes	Bacilli	Lactobacillales	Aerococcaceae	Aerococcus	0.16037	0.175585	-0.164214	0.870207	0.961193		SeqVar427	Bacteria	Actinobacteriota	Actinobacteria	Bifidobacteriales	Bifidobacteriaceae	Bifidobacterium	0.0468007	0.0447108	0.0528873	0.958015
SeqVar484	Bacteria	Actinobacteriota	Actinobacteria	Bifidobacteriales	Bifidobacteriaceae	Bifidobacterium	0.0946273	0.0544743	0.950936	0.346805	0.751525		SeqVar862	Bacteria	Bacteroidota	Bacteroidia	Flavobacteriales	Weeksellaceae	Cloacibacterium	0.036297	0.027111	0.353685	0.725044	0.852652		SeqVar4962	Bacteria	Firmicutes	Bacilli	Lactobacillales	Streptococcaceae	Streptococcus	0.0398388	0.0451715	-0.166235	0.868812	0.961193		SeqVar451	Bacteria	Proteobacteria	Gammaproteobacteria	Enterobacterales	Enterobacteriaceae	Enterobacter	0.0277937	0.0271873	0.0273514	0.978279
SeqVar546	Bacteria	Proteobacteria	Alphaproteobacteria	Sphingomonadales	Sphingomonadaceae	Sphingomonas	0.0857522	0.0469202	0.949828	0.346473	0.751525		SeqVar4391	Bacteria	NA	NA	NA	NA	NA	0.0542973	0.0405008	0.358877	0.721038	0.852652		SeqVar133	Bacteria	Firmicutes	Bacilli	Staphylococcales	Staphylococcaceae	Staphylococcus	0.109273	0.123471	-0.161351	0.872715	0.961339		SeqVar459	Bacteria	Actinobacteriota	Actinobacteria	Micrococcales	Brevibacteriaceae	Brevibacterium	0.0232021	0.0231442	0.00312406	0.997519
SeqVar11616	Bacteria	Bacteroidota	Bacteroidia	Bacteroidales	Bacteroidaceae	Bacteroides	0.0137584	0.0355057	-0.956156	0.345276	0.751525		SeqVar14146	Bacteria	Actinobacteriota	Actinobacteria	Corynebacteriales	Corynebacteriaceae	Corynebacterium	0.030659	0.0420487	-0.358365	0.721913	0.852652		SeqVar1304	Bacteria	Proteobacteria	Alphaproteobacteria	Caulobacterales	Caulobacteraceae	Caulobacter	0.0427706	0.0374752	0.155175	0.877338	0.961339		SeqVar534	Bacteria	Proteobacteria	Gammaproteobacteria	Oceanospirillales	Alcanivoracaceae1	Alcanivorax	0.186209	0.189425	-0.0231058	0.981656
SeqVar13412	Bacteria	Firmicutes	Clostridia	Peptostreptococcales-Tissierellales	Peptostreptococcales-Tissierellales_fa	W5053	0.0228538	0.0102493	0.947512	0.348364	0.751525		SeqVar293	Bacteria	Firmicutes	Negativicutes	Veillonellales-Selenomonadales	Veillonellaceae	Veillonella	0.0886684	0.0683749	0.339624	0.735414	0.862547		SeqVar2512	Bacteria	Proteobacteria	Alphaproteobacteria	Rhizobiales	Rhizobiaceae	Allorhizobium-Neorhizobium-Pararhizobium-Rhizobium	0.0442988	0.0391362	0.156581	0.876215	0.961339		SeqVar819	Bacteria	Deinococcota	Deinococci	Thermales	Thermaceae	Thermus	0.149577	0.151172	-0.0212728	0.983105
SeqVar16740	Bacteria	Actinobacteriota	Actinobacteria	Corynebacteriales	Corynebacteriaceae	Corynebacterium	0.0435438	0.0273418	0.953888	0.344902	0.751525		SeqVar103	Bacteria	Firmicutes	Bacilli	Staphylococcales	Staphylococcaceae	Staphylococcus	0.0841621	0.11325	-0.335175	0.73884	0.862732		SeqVar151	Bacteria	Actinobacteriota	Actinobacteria	Corynebacteriales	Corynebacteriaceae	Corynebacterium	0.053216	0.0593679	-0.139206	0.889802	0.969837		SeqVar969	Bacteria	Actinobacteriota	Actinobacteria	Micrococcales	Micrococcaceae	Paenarthrobacter	0.0499545	0.0497511	0.00509744	0.995954
SeqVar25444	Bacteria	Firmicutes	Bacilli	Lactobacillales	Streptococcaceae	Streptococcus	0.0325898	0.0181487	0.962302	0.340472	0.751525		SeqVar375	Bacteria	Proteobacteria	Gammaproteobacteria	Pasteurellales	Pasteurellaceae	Haemophilus	0.0674627	0.0515541	0.334891	0.739485	0.862732		SeqVar335	Bacteria	Actinobacteriota	Actinobacteria	Actinomycetales	Actinomycetaceae	Actinomyces	0.0439008	0.0490289	-0.139412	0.889683	0.969837		SeqVar1235	Bacteria	Proteobacteria	Gammaproteobacteria	Enterobacterales	Enterobacteriaceae	Enterobacter	0.085533	0.0839747	0.0291786	0.976843
SeqVar296	Bacteria	Actinobacteriota	Actinobacteria	Corynebacteriales	Corynebacteriaceae	Corynebacterium	0.0226893	0.0533756	-0.940371	0.351606	0.753176		SeqVar214	Bacteria	Firmicutes	Clostridia	Lachnospirales	Lachnospiraceae	Agathobacter	0.353565	0.306529	0.320247	0.750452	0.870221		SeqVar44	Bacteria	Proteobacteria	Alphaproteobacteria	Rhodobacterales	Rhodobacteraceae	Paracoccus	0.161281	0.146448	0.120118	0.904832	0.971775		SeqVar1964	Bacteria	Firmicutes	Clostridia	Lachnospirales	Lachnospiraceae	Lachnoclostridium	0.0688856	0.067676	0.0180088	0.985724
SeqVar450	Bacteria	Actinobacteriota	Actinobacteria	Corynebacteriales	Corynebacteriaceae	Corynebacterium	0.138744	0.0774047	0.94262	0.351358	0.753176		SeqVar812	Bacteria	Firmicutes	Clostridia	Oscillospirales	Ruminococcaceae	Subdoligranulum	0.0894952	0.0734671	0.318742	0.751427	0.870221		SeqVar96	Bacteria	Proteobacteria	Alphaproteobacteria	Rhodobacterales	Rhodobacteraceae	Paracoccus	0.103514	0.0913307	0.129044	0.897966	0.971775		SeqVar2228	Bacteria	Actinobacteriota	Actinobacteria	Micrococcales	Microbacteriaceae	Leifsonia	0.0525713	0.0527667	-0.0041434	0.996712
SeqVar253	Bacteria	Firmicutes	Bacilli	Staphylococcales	Staphylococcaceae	Staphylococcus	0.136577	0.0934447	0.929544	0.357141	0.763026		SeqVar2178	Bacteria	Proteobacteria	Gammaproteobacteria	Xanthomonadales	Xanthomonadaceae	Stenotrophomonas	0.075901	0.0615533	0.317844	0.751824	0.870221		SeqVar251	Bacteria	Actinobacteriota	Actinobacteria	Micrococcales	Micrococcaceae	NA	0.064983	0.072273	-0.121978	0.903383	0.971775		SeqVar13803	Bacteria	Firmicutes	Negativicutes	Veillonellales-Selenomonadales	Selenomonadaceae	Mitsuokella	0.0242576	0.0247377	-0.0180628	0.985692
SeqVar578	Bacteria	Firmicutes	Clostridia	Lachnospirales	Lachnospiraceae	Lachnoanaerobaculum	0.0337882	0.0154079	0.92745	0.358529	0.763985		SeqVar140	Bacteria	Firmicutes	Clostridia	Peptostreptococcales-Tissierellales	Peptostreptococcales-Tissierellales_fa	Anaerococcus	0.0450456	0.0636854	-0.314217	0.754869	0.871458		SeqVar511	Bacteria	Firmicutes	Clostridia	Peptostreptococcales-Tissierellales	Peptostreptococcales-Tissierellales_fa	Peptoniphilus	0.0213902	0.0237003	-0.122472	0.903005	0.971775
SeqVar84	Bacteria	Proteobacteria	Gammaproteobacteria	Burkholderiales	Oxalobacteraceae	Herbaspirillum	0.105186	0.182421	-0.923883	0.360508	0.764202		SeqVar274	Bacteria	Proteobacteria	Gammaproteobacteria	Pseudomonadales	Pseudomonadaceae	Pseudomonas	0.197529	0.242027	-0.310154	0.757675	0.871759		SeqVar596	Bacteria	Firmicutes	Bacilli	Lactobacillales	Aerococcaceae	Facklamia	0.0389831	0.0356285	0.104227	0.917368	0.971775
SeqVar4381	Bacteria	Proteobacteria	Gammaproteobacteria	Burkholderiales	Burkholderiaceae	Cupriavidus	0.0250872	0.0538005	-0.924925	0.360182	0.764202		SeqVar533	Bacteria	Firmicutes	Bacilli	Lactobacillales	Enterococcaceae	Enterococcus	0.0994244	0.132691	-0.308222	0.759083	0.871759		SeqVar887	Bacteria	Proteobacteria	Gammaproteobacteria	Xanthomonadales	Rhodanobacteraceae	Rhodanobacter	0.210236	0.201209	0.105766	0.916207	0.971775
SeqVar985	Bacteria	Campilobacterota	Campylobacteria	Campylobacterales	Campylobacteraceae	Campylobacter	0.0506248	0.0238838	0.918681	0.363393	0.768317		SeqVar5711	Bacteria	NA	NA	NA	NA	NA	0.0685811	0.0926955	-0.302829	0.763182	0.87419		SeqVar1110	Bacteria	Proteobacteria	Gammaproteobacteria	Burkholderiales	Comamonadaceae	Acidovorax	0.0974279	0.110046	-0.128076	0.898827	0.971775
SeqVar660	Bacteria	Firmicutes	Bacilli	Lactobacillales	Aerococcaceae	Eremococcus	0.0211692	0.0398816	-0.915543	0.364627	0.768928		SeqVar122	Bacteria	Proteobacteria	Gammaproteobacteria	Pseudomonadales	Moraxellaceae	Acinetobacter	0.0479068	0.0393593	0.291384	0.771867	0.881848		SeqVar1914	Bacteria	Firmicutes	Bacilli	Erysipelotrichales	Erysipelotrichaceae	Turicibacter	0.046119	0.0422727	0.115907	0.90815	0.971775
SeqVar4	Bacteria	Firmicutes	Bacilli	Staphylococcales	Staphylococcaceae	Staphylococcus	0.660876	0.740951	-0.865357	0.390739	0.76985		SeqVar2399	Bacteria	Firmicutes	Clostridia	Lachnospirales	Lachnospiraceae	Lachnoclostridium	0.0421218	0.0330092	0.286203	0.775904	0.884169		SeqVar1985	Bacteria	Proteobacteria	Alphaproteobacteria	Sphingomonadales	Sphingomonadaceae	Sphingobium	0.0503658	0.0549196	-0.101295	0.919733	0.971775
SeqVar47	Bacteria	Proteobacteria	Alphaproteobacteria	Caulobacterales	Caulobacteraceae	Brevundimonas	0.157955	0.208808	-0.878024	0.383769	0.76985		SeqVar42	Bacteria	Actinobacteriota	Actinobacteria	Micrococcales	Dermabacteraceae	Brachybacterium	0.0890941	0.0721073	0.281535	0.779348	0.885805		SeqVar2525	Bacteria	Proteobacteria	Alphaproteobacteria	Sphingomonadales	Sphingomonadaceae	NA	0.0690499	0.0640737	0.101093	0.919884	0.971775
SeqVar71	Bacteria	Proteobacteria	Gammaproteobacteria	Burkholderiales	Neisseriaceae	Neisseria	0.167706	0.11601	0.89449	0.375314	0.76985		SeqVar511	Bacteria	Firmicutes	Clostridia	Peptostreptococcales-Tissierellales	Peptostreptococcales-Tissierellales_fa	Peptoniphilus	0.0495856	0.0659622	-0.273326	0.78585	0.890899		SeqVar4447	Bacteria	Actinobacteriota	Actinobacteria	Micrococcales	Microbacteriaceae	Humibacter	0.0478572	0.0526091	-0.11574	0.908305	0.971775
SeqVar99	Bacteria	Firmicutes	Negativicutes	Veillonellales-Selenomonadales	Veillonellaceae	Veillonella	0.0595083	0.0329851	0.874366	0.385722	0.76985		SeqVar10	Bacteria	Proteobacteria	Gammaproteobacteria	Pseudomonadales	Moraxellaceae	Acinetobacter	0.501053	0.547421	-0.269729	0.788419	0.89152		SeqVar15263	Bacteria	Firmicutes	Bacilli	Lactobacillales	Streptococcaceae	Streptococcus	0.0358521	0.0391119	-0.110095	0.91288	0.971775
SeqVar279	Bacteria	Actinobacteriota	Actinobacteria	Micrococcales	Micrococcaceae	Rothia	0.132372	0.0913056	0.883276	0.380974	0.76985		SeqVar666	Bacteria	Proteobacteria	Alphaproteobacteria	Sphingomonadales	Sphingomonadaceae	Sphingomonas	0.231212	0.193047	0.251072	0.802739	0.899345		SeqVar17	Bacteria	Actinobacteriota	Actinobacteria	Corynebacteriales	Corynebacteriaceae	Lawsonella	0.252954	0.245483	0.0826979	0.934401	0.983905
SeqVar300	Bacteria	Actinobacteriota	Actinobacteria	Actinomycetales	Actinomycetaceae	Actinomyces	0.0392728	0.0711062	-0.881677	0.38233	0.76985		SeqVar1169	Bacteria	Proteobacteria	Gammaproteobacteria	Pseudomonadales	Moraxellaceae	Moraxella	0.0441576	0.0363412	0.251227	0.80256	0.899345		SeqVar368	Bacteria	Actinobacteriota	Actinobacteria	Corynebacteriales	Corynebacteriaceae	Corynebacterium	0.0495259	0.0523447	-0.0784896	0.937733	0.983905
SeqVar340	Bacteria	Firmicutes	Negativicutes	Veillonellales-Selenomonadales	Veillonellaceae	Veillonella	0.0487788	0.0284984	0.903144	0.370586	0.76985		SeqVar2964	Bacteria	Actinobacteriota	Actinobacteria	Corynebacteriales	Corynebacteriaceae	Corynebacterium	0.0758816	0.0856935	-0.253906	0.800528	0.899345		SeqVar1214	Bacteria	Proteobacteria	Gammaproteobacteria	Enterobacterales	Enterobacteriaceae	Buttiauxella	0.072319	0.0759597	-0.0716614	0.943201	0.983905
SeqVar382	Bacteria	Firmicutes	Clostridia	Peptostreptococcales-Tissierellales	Peptostreptococcales-Tissierellales_fa	Anaerococcus	0.0624028	0.0329443	0.860423	0.393437	0.76985		SeqVar17893	Bacteria	Actinobacteriota	Actinobacteria	Corynebacteriales	Corynebacteriaceae	Corynebacterium	0.0239342	0.0278531	-0.25002	0.803496	0.899345		SeqVar2031	Bacteria	Actinobacteriota	Actinobacteria	Corynebacteriales	Corynebacteriaceae	Corynebacterium	0.0477043	0.0454958	0.0714395	0.943307	0.983905
SeqVar602	Bacteria	Actinobacteriota	Actinobacteria	Corynebacteriales	Corynebacteriaceae	Corynebacterium	0.0218927	0.046349	-0.867455	0.389921	0.76985		SeqVar324	Bacteria	Firmicutes	Bacilli	Lactobacillales	Streptococcaceae	Streptococcus	0.0221802	0.0272683	-0.239388	0.811735	0.903189		SeqVar7220	Bacteria	NA	NA	NA	NA	NA	0.0837743	0.0893229	-0.0760057	0.939701	0.983905
SeqVar975	Bacteria	Proteobacteria	Gammaproteobacteria	Pseudomonadales	Moraxellaceae	Acinetobacter	0.0288914	0.0628359	-0.877184	0.384752	0.76985		SeqVar5307	Bacteria	Proteobacteria	Gammaproteobacteria	Burkholderiales	Comamonadaceae	NA	0.052425	0.062448	-0.238727	0.812217	0.903189		SeqVar66	Bacteria	Proteobacteria	Gammaproteobacteria	Burkholderiales	Neisseriaceae	NA	0.0480073	0.0461844	0.0622722	0.950588	0.984026
SeqVar1054	Bacteria	Actinobacteriota	Actinobacteria	Actinomycetales	Actinomycetaceae	Actinomyces	0.0243921	0.0501974	-0.889078	0.378406	0.76985		SeqVar7982	Bacteria	Actinobacteriota	Actinobacteria	Corynebacteriales	Corynebacteriaceae	Corynebacterium	0.0410874	0.0480844	-0.237707	0.813075	0.903189		SeqVar533	Bacteria	Firmicutes	Bacilli	Lactobacillales	Enterococcaceae	Enterococcus	0.0991826	0.105848	-0.0671481	0.94674	0.984026
SeqVar1060	Bacteria	Firmicutes	Clostridia	Lachnospirales	Lachnospiraceae	Blautia	0.0239828	0.0512938	-0.878234	0.383658	0.76985		SeqVar161	Bacteria	Firmicutes	Bacilli	Lactobacillales	Carnobacteriaceae	Dolosigranulum	0.166455	0.201174	-0.233975	0.816114	0.904287		SeqVar1993	Bacteria	Firmicutes	Bacilli	Lactobacillales	Streptococcaceae	Streptococcus	0.0654312	0.0629251	0.0643646	0.948953	0.984026
SeqVar1539	Bacteria	Bacteroidota	Bacteroidia	Bacteroidales	Prevotellaceae	Prevotella	0.0314157	0.0706231	-0.900695	0.372302	0.76985		SeqVar249	Bacteria	Actinobacteriota	Actinobacteria	Micrococcales	Brevibacteriaceae	Brevibacterium	0.0975865	0.111	-0.227059	0.821216	0.90766		SeqVar270	Bacteria	Firmicutes	Bacilli	Staphylococcales	Staphylococcaceae	Staphylococcus	0.109603	0.104612	0.0575332	0.95436	0.984028
SeqVar2524	Bacteria	Proteobacteria	Gammaproteobacteria	Burkholderiales	Alcaligenaceae	Alcaligenes	0.0711785	0.117336	-0.876571	0.384532	0.76985		SeqVar37	Bacteria	Proteobacteria	Alphaproteobacteria	Sphingomonadales	Sphingomonadaceae	Sphingomonas	0.493352	0.545889	-0.223219	0.82422	0.908702		SeqVar2119	Bacteria	Firmicutes	Bacilli	Lactobacillales	Streptococcaceae	Streptococcus	0.0868507	0.084664	0.0562408	0.955367	0.984028
SeqVar4447	Bacteria	Actinobacteriota	Actinobacteria	Micrococcales	Microbacteriaceae	Humibacter	0.0760269	0.0436724	0.862521	0.392346	0.76985		SeqVar863	Bacteria	Actinobacteriota	Actinobacteria	Micrococcales	Micrococcaceae	Renibacterium	0.0383538	0.0454546	-0.207008	0.836763	0.917942		SeqVar46	Bacteria	Actinobacteriota	Actinobacteria	Corynebacteriales	Corynebacteriaceae	Corynebacterium	0.537144	0.545278	-0.0470001	0.962694	0.987332
SeqVar5085	Bacteria	Actinobacteriota	Actinobacteria	Propionibacteriales	Propionibacteriaceae	Cutibacterium	0.039255	0.0178997	0.880756	0.383175	0.76985		SeqVar13675	Bacteria	Proteobacteria	Gammaproteobacteria	Enterobacterales	Erwiniaceae	Erwinia	0.0252608	0.0295655	-0.208351	0.835723	0.917942		SeqVar1275	Bacteria	Proteobacteria	Gammaproteobacteria	Burkholderiales	Comamonadaceae	Aquabacterium	0.120123	0.116326	0.0448435	0.964407	0.987332
SeqVar5679	Bacteria	Firmicutes	Bacilli	Staphylococcales	Staphylococcaceae	Staphylococcus	0.0841571	0.0608811	0.876461	0.384596	0.76985		SeqVar13	Bacteria	Actinobacteriota	Actinobacteria	Micrococcales	Micrococcaceae	Micrococcus	0.501382	0.54046	-0.193647	0.847201	0.925946		SeqVar2554	Bacteria	Actinobacteriota	Actinobacteria	Propionibacteriales	Propionibacteriaceae	Cutibacterium	0.0382079	0.0396924	-0.0431177	0.965764	0.987332
SeqVar7336	Bacteria	Proteobacteria	Gammaproteobacteria	Xanthomonadales	Xanthomonadaceae	Stenotrophomonas	0.0303555	0.0151707	0.900227	0.372052	0.76985		SeqVar266	Bacteria	Proteobacteria	Gammaproteobacteria	Xanthomonadales	Xanthomonadaceae	Stenotrophomonas	0.125988	0.142331	-0.189572	0.850359	0.925946		SeqVar1060	Bacteria	Firmicutes	Clostridia	Lachnospirales	Lachnospiraceae	Blautia	0.0725768	0.0753207	-0.0380124	0.96982	0.989025
SeqVar7499	Bacteria	Actinobacteriota	Actinobacteria	Micrococcales	Micrococcaceae	NA	0.0317768	0.0581932	-0.861977	0.393094	0.76985		SeqVar9608	Bacteria	Actinobacteriota	Actinobacteria	Micrococcales	Micrococcaceae	Pseudarthrobacter	0.0385093	0.0333693	0.190287	0.84986	0.925946		SeqVar2715	Bacteria	Actinobacteriota	Actinobacteria	Corynebacteriales	Nocardiaceae	Gordonia	0.0691945	0.0674769	0.0349665	0.972238	0.989042
SeqVar8525	Bacteria	Actinobacteriota	Actinobacteria	Corynebacteriales	Corynebacteriaceae	Corynebacterium	0.0157177	0.0397325	-0.871524	0.389156	0.76985		SeqVar17	Bacteria	Actinobacteriota	Actinobacteria	Corynebacteriales	Corynebacteriaceae	Lawsonella	0.225763	0.207701	0.184286	0.854519	0.927685		SeqVar26816	Bacteria	Actinobacteriota	Actinobacteria	Corynebacteriales	Corynebacteriaceae	Corynebacterium	0.0225726	0.0219628	0.0285579	0.977341	0.991785
SeqVar10778	Bacteria	Firmicutes	Bacilli	Staphylococcales	Staphylococcaceae	Staphylococcus	0.0151377	0.0296134	-0.899529	0.373348	0.76985		SeqVar11832	Bacteria	Proteobacteria	Gammaproteobacteria	Burkholderiales	Comamonadaceae	Comamonas	0.0438815	0.0509129	-0.182138	0.856163	0.927685		SeqVar1035	Bacteria	Desulfobacterota	Desulfovibrionia	Desulfovibrionales	Desulfovibrionaceae	NA	0.135763	0.13809	-0.022912	0.981808	0.993869
SeqVar14567	Bacteria	Firmicutes	Clostridia	Oscillospirales	Butyricicoccaceae	Butyricicoccus	0.0256451	0.0122711	0.888227	0.37885	0.76985		SeqVar361	Bacteria	Firmicutes	Bacilli	Lactobacillales	Lactobacillaceae	Lactobacillus	0.163238	0.175408	-0.175733	0.861153	0.929091		SeqVar8	Bacteria	Actinobacteriota	Actinobacteria	Corynebacteriales	Corynebacteriaceae	Corynebacterium	0.880735	0.881288	-0.00358186	0.997155	0.998045
SeqVar14748	Bacteria	Actinobacteriota	Coriobacteriia	Coriobacteriales	Eggerthellaceae	NA	0.02219	0.0103336	0.912179	0.366257	0.76985		SeqVar2200	Bacteria	Actinobacteriota	Actinobacteria	Corynebacteriales	Corynebacteriaceae	Corynebacterium	0.0370293	0.0411139	-0.175059	0.861674	0.929091		SeqVar37	Bacteria	Proteobacteria	Alphaproteobacteria	Sphingomonadales	Sphingomonadaceae	Sphingomonas	0.343725	0.343047	0.0034817	0.997236	0.998045
SeqVar18252	Bacteria	Actinobacteriota	Actinobacteria	Micrococcales	Micrococcaceae	NA	0.0392804	0.0122375	0.914261	0.367381	0.76985		SeqVar85	Bacteria	Actinobacteriota	Actinobacteria	Corynebacteriales	Corynebacteriaceae	Corynebacterium	0.200762	0.221278	-0.15938	0.874022	0.940106		SeqVar90	Bacteria	Proteobacteria	Gammaproteobacteria	Pseudomonadales	Moraxellaceae	Acinetobacter	0.0448626	0.0446815	0.00529681	0.995793	0.998045
SeqVar18840	Bacteria	Proteobacteria	Gammaproteobacteria	Burkholderiales	Burkholderiaceae	Limnobacter	0.021879	0.0106554	0.862284	0.39277	0.76985		SeqVar1261	Bacteria	Proteobacteria	Alphaproteobacteria	Sphingomonadales	Sphingomonadaceae	Novosphingobium	0.0502059	0.0565156	-0.141314	0.88813	0.949312		SeqVar1732	Bacteria	Proteobacteria	Gammaproteobacteria	Enterobacterales	Enterobacteriaceae	Lelliottia	0.0813309	0.0811722	0.00246255	0.998045	0.998045
SeqVar27420	Bacteria	Firmicutes	Bacilli	Lactobacillales	Streptococcaceae	Streptococcus	0.0341563	0.0188361	0.867788	0.389291	0.76985		SeqVar1504	Bacteria	Firmicutes	Bacilli	Staphylococcales	Staphylococcaceae	Staphylococcus	0.0231519	0.0260445	-0.141679	0.887848	0.949312		SeqVar10778	Bacteria	Firmicutes	Bacilli	Staphylococcales	Staphylococcaceae	Staphylococcus	0.0270641	0.0272377	-0.00740964	0.994115	0.998045
SeqVar28439	Bacteria	Firmicutes	Bacilli	Staphylococcales	Staphylococcaceae	Macrococcus	0.0285399	0.0172989	0.870092	0.388142	0.76985		SeqVar3606	Bacteria	Firmicutes	Bacilli	Erysipelotrichales	Erysipelotrichaceae	Turicibacter	0.0278447	0.0248688	0.140171	0.889039	0.949312
SeqVar33580	Bacteria	Firmicutes	Bacilli	Lactobacillales	Streptococcaceae	Streptococcus	0.0170876	0.00836459	0.871096	0.387974	0.76985		SeqVar16369	Bacteria	Actinobacteriota	Actinobacteria	Corynebacteriales	Corynebacteriaceae	Corynebacterium	0.0421937	0.0456717	-0.133245	0.894494	0.95283
SeqVar35389	Bacteria	Proteobacteria	Gammaproteobacteria	Pseudomonadales	Pseudomonadaceae	Pseudomonas	0.013025	0.0306643	-0.903056	0.371996	0.76985		SeqVar709	Bacteria	Actinobacteriota	Coriobacteriia	Coriobacteriales	Coriobacteriaceae	Collinsella	0.151061	0.142939	0.114108	0.909616	0.96278
SeqVar44964	Bacteria	Actinobacteriota	Actinobacteria	Corynebacteriales	Corynebacteriaceae	Corynebacterium	0.00626895	0.0134376	-0.907422	0.368561	0.76985		SeqVar1271	Bacteria	Proteobacteria	Gammaproteobacteria	Burkholderiales	Comamonadaceae	Aquabacterium	0.0624666	0.0582694	0.110312	0.912567	0.96278
SeqVar855	Bacteria	Actinobacteriota	Actinobacteria	Frankiales	Geodermatophilaceae	Blastococcus	0.0550079	0.0269216	0.855652	0.397177	0.775306		SeqVar1964	Bacteria	Firmicutes	Clostridia	Lachnospirales	Lachnospiraceae	Lachnoclostridium	0.048039	0.0439913	0.111484	0.91169	0.96278
SeqVar36434	Bacteria	Firmicutes	Bacilli	Lactobacillales	NA	NA	0.0285741	0.0157757	0.849457	0.399362	0.777706		SeqVar28080	Bacteria	Firmicutes	Bacilli	Staphylococcales	Staphylococcaceae	Staphylococcus	0.0317061	0.0284824	0.11853	0.906102	0.96278
SeqVar14818	Bacteria	Firmicutes	Bacilli	Lactobacillales	Streptococcaceae	Lactococcus	0.0301382	0.0138355	0.850696	0.400533	0.778124		SeqVar224	Bacteria	Firmicutes	Clostridia	Lachnospirales	Lachnospiraceae	Blautia	0.181283	0.190739	-0.106474	0.915643	0.96372
SeqVar1446	Bacteria	Actinobacteriota	Actinobacteria	Bifidobacteriales	Bifidobacteriaceae	Bifidobacterium	0.0366467	0.0172183	0.841642	0.404376	0.782591		SeqVar2604	Bacteria	Proteobacteria	Gammaproteobacteria	Xanthomonadales	Xanthomonadaceae	Pseudoxanthomonas	0.0885819	0.0833698	0.101784	0.919294	0.965258
SeqVar3594	Bacteria	Actinobacteriota	Coriobacteriia	Coriobacteriales	Atopobiaceae	Olsenella	0.0666118	0.0288942	0.842941	0.404755	0.782591		SeqVar184	Bacteria	NA	NA	NA	NA	NA	0.722504	0.74482	-0.0940774	0.925385	0.966789
SeqVar92	Bacteria	Actinobacteriota	Actinobacteria	Micrococcales	Micrococcaceae	Micrococcus	0.0802909	0.0447692	0.834268	0.408257	0.786035		SeqVar973	Bacteria	Firmicutes	Clostridia	Lachnospirales	Lachnospiraceae	Lachnospira	0.0427701	0.0394517	0.0917343	0.927329	0.966789
SeqVar903	Bacteria	Actinobacteriota	Actinobacteria	Corynebacteriales	Corynebacteriaceae	Corynebacterium	0.0525088	0.0264965	0.830982	0.410044	0.786035		SeqVar22152	Bacteria	NA	NA	NA	NA	NA	0.0638307	0.0585606	0.0934629	0.925872	0.966789
SeqVar1085	Bacteria	Firmicutes	Negativicutes	Veillonellales-Selenomonadales	Selenomonadaceae	Mitsuokella	0.0439682	0.0937615	-0.830604	0.41024	0.786035		SeqVar15611	Bacteria	Proteobacteria	Gammaproteobacteria	Burkholderiales	Comamonadaceae	NA	0.0326819	0.0355018	-0.0843379	0.933091	0.970503
SeqVar29663	Bacteria	Firmicutes	Bacilli	Lactobacillales	Streptococcaceae	Streptococcus	0.00831878	0.0172443	-0.828767	0.411298	0.786035		SeqVar166	Bacteria	Firmicutes	Clostridia	Peptostreptococcales-Tissierellales	Peptostreptococcaceae	Romboutsia	0.111598	0.115918	-0.0812453	0.935539	0.970759
SeqVar40738	Bacteria	Actinobacteriota	Actinobacteria	Corynebacteriales	Corynebacteriaceae	Corynebacterium	0.0161252	0.0294118	-0.827907	0.411365	0.786035		SeqVar427	Bacteria	Actinobacteriota	Actinobacteria	Bifidobacteriales	Bifidobacteriaceae	Bifidobacterium	0.0533173	0.0568984	-0.072838	0.942209	0.974909
SeqVar613	Bacteria	Proteobacteria	Gammaproteobacteria	Pseudomonadales	Moraxellaceae	Acinetobacter	0.0672052	0.0424217	0.82486	0.413016	0.786503		SeqVar3466	Bacteria	NA	NA	NA	NA	NA	0.132645	0.125911	0.0706219	0.943959	0.974909
SeqVar1131	Bacteria	Proteobacteria	Gammaproteobacteria	Burkholderiales	Comamonadaceae	Comamonas	0.0299145	0.0554545	-0.825641	0.413542	0.786503		SeqVar822	Bacteria	Proteobacteria	Alphaproteobacteria	Caulobacterales	Caulobacteraceae	Phenylobacterium	0.042004	0.0400648	0.0648049	0.948561	0.975313
SeqVar1345	Bacteria	Firmicutes	Clostridia	Clostridiales	Clostridiaceae	Clostridium_sensu_stricto_1	0.03605	0.0193164	0.817437	0.417982	0.791619		SeqVar2715	Bacteria	Actinobacteriota	Actinobacteria	Corynebacteriales	Nocardiaceae	Gordonia	0.1342	0.127073	0.0645359	0.948774	0.975313
SeqVar11578	Bacteria	Firmicutes	Bacilli	Staphylococcales	Staphylococcaceae	Staphylococcus	0.028587	0.0469848	-0.816944	0.418177	0.791619		SeqVar64	Bacteria	Bacteroidota	Bacteroidia	Bacteroidales	Prevotellaceae	Prevotella	0.113212	0.108982	0.0588169	0.953313	0.976849
SeqVar313	Bacteria	Firmicutes	Bacilli	Staphylococcales	Staphylococcaceae	Staphylococcus	0.0605789	0.0335958	0.808709	0.422167	0.792636		SeqVar439	Bacteria	Actinobacteriota	Actinobacteria	Corynebacteriales	Corynebacteriaceae	Corynebacterium	0.0884872	0.092896	-0.0543184	0.956913	0.976849
SeqVar511	Bacteria	Firmicutes	Clostridia	Peptostreptococcales-Tissierellales	Peptostreptococcales-Tissierellales_fa	Peptoniphilus	0.0646901	0.0392373	0.804745	0.424728	0.792636		SeqVar21237	Bacteria	Actinobacteriota	Actinobacteria	Corynebacteriales	Corynebacteriaceae	Corynebacterium	0.0430559	0.0415828	0.0548889	0.956422	0.976849
SeqVar965	Bacteria	Actinobacteriota	Actinobacteria	Propionibacteriales	Nocardioidaceae	Nocardioides	0.0261889	0.0131248	0.804376	0.425035	0.792636		SeqVar269	Bacteria	Proteobacteria	Gammaproteobacteria	Burkholderiales	Comamonadaceae	Comamonas	0.181434	0.175411	0.0458508	0.963596	0.976887
SeqVar2002	Bacteria	Firmicutes	Bacilli	Lactobacillales	Lactobacillaceae	Lactobacillus	0.0227324	0.0474476	-0.811849	0.42154	0.792636		SeqVar343	Bacteria	Actinobacteriota	Actinobacteria	Corynebacteriales	Corynebacteriaceae	Corynebacterium	0.0455029	0.0435927	0.0502585	0.960104	0.976887
SeqVar2212	Bacteria	Actinobacteriota	Actinobacteria	Actinomycetales	Actinomycetaceae	F0332	0.0379867	0.0210646	0.811972	0.42132	0.792636		SeqVar974	Bacteria	Proteobacteria	Gammaproteobacteria	Xanthomonadales	Xanthomonadaceae	Pseudoxanthomonas	0.0412005	0.0429627	-0.0468679	0.962803	0.976887
SeqVar5209	Bacteria	Proteobacteria	Gammaproteobacteria	Burkholderiales	Oxalobacteraceae	Herbaspirillum	0.0435755	0.0265858	0.802847	0.42553	0.792636		SeqVar7	Bacteria	Firmicutes	Bacilli	Staphylococcales	Staphylococcaceae	Staphylococcus	0.894392	0.901464	-0.037837	0.969959	0.978837
SeqVar38385	Bacteria	Actinobacteriota	Actinobacteria	Micrococcales	Intrasporangiaceae	NA	0.0130264	0.00676504	0.80348	0.425493	0.792636		SeqVar380	Bacteria	Firmicutes	Clostridia	Clostridiales	Clostridiaceae	Clostridium_sensu_stricto_1	0.0337365	0.0348445	-0.039234	0.968845	0.978837
SeqVar44	Bacteria	Proteobacteria	Alphaproteobacteria	Rhodobacterales	Rhodobacteraceae	Paracoccus	0.0549151	0.0889312	-0.800979	0.427168	0.793869		SeqVar307	Bacteria	Actinobacteriota	Actinobacteria	Micrococcales	Micrococcaceae	Rothia	0.0328973	0.0319843	0.032598	0.974118	0.98079
SeqVar835	Bacteria	Actinobacteriota	Actinobacteria	Micrococcales	Brevibacteriaceae	Brevibacterium	0.0361067	0.0188593	0.798226	0.429131	0.793892		SeqVar1052	Bacteria	Actinobacteriota	Actinobacteria	Corynebacteriales	Corynebacteriaceae	Corynebacterium	0.0923116	0.0930421	-0.0191529	0.984787	0.989274
SeqVar30028	Bacteria	Actinobacteriota	Actinobacteria	Corynebacteriales	Corynebacteriaceae	Corynebacterium	0.0125576	0.0284189	-0.800065	0.428763	0.793892		SeqVar349	Bacteria	Actinobacteriota	Actinobacteria	Micrococcales	Micrococcaceae	Rothia	0.0391472	0.0393861	-0.00690077	0.99452	0.99678
SeqVar70231	Bacteria	Proteobacteria	Gammaproteobacteria	Pseudomonadales	Pseudomonadaceae	Pseudomonas	0.0166494	0.00835956	0.794719	0.430669	0.794931		SeqVar88	Bacteria	Actinobacteriota	Actinobacteria	Corynebacteriales	Corynebacteriaceae	Corynebacterium	0.13144	0.131641	-0.00285703	0.997731	0.997731
SeqVar2782	Bacteria	Firmicutes	Clostridia	Lachnospirales	Lachnospiraceae	NA	0.0180075	0.0393349	-0.791062	0.433752	0.798811
SeqVar1105	Bacteria	Actinobacteriota	Actinobacteria	Micrococcales	Dermacoccaceae	Kytococcus	0.0741917	0.0436997	0.787336	0.435198	0.799006
SeqVar2713	Bacteria	Firmicutes	Clostridia	Oscillospirales	NA	NA	0.0799865	0.0427835	0.784841	0.436041	0.799006
SeqVar10590	Bacteria	Firmicutes	Bacilli	Staphylococcales	Staphylococcaceae	Staphylococcus	0.0205629	0.0347263	-0.783927	0.436803	0.799006
SeqVar439	Bacteria	Actinobacteriota	Actinobacteria	Corynebacteriales	Corynebacteriaceae	Corynebacterium	0.0748068	0.116585	-0.773961	0.442925	0.808389
SeqVar321	Bacteria	Firmicutes	Bacilli	Lactobacillales	Lactobacillaceae	Lactobacillus	0.0481907	0.084452	-0.769185	0.446297	0.8091
SeqVar352	Bacteria	Actinobacteriota	Actinobacteria	Corynebacteriales	Corynebacteriaceae	Corynebacterium	0.0378884	0.0688205	-0.769306	0.445741	0.8091
SeqVar32517	Bacteria	Actinobacteriota	Actinobacteria	Corynebacteriales	Corynebacteriaceae	Corynebacterium	0.0212712	0.0116123	0.77077	0.444309	0.8091
SeqVar14627	Bacteria	Acidobacteriota	Acidobacteriae	Bryobacterales	Bryobacteraceae	Bryobacter	0.0283897	0.0142787	0.758959	0.451168	0.816113
SeqVar245	Bacteria	Firmicutes	Bacilli	Staphylococcales	Staphylococcaceae	Staphylococcus	0.0634771	0.0369163	0.756648	0.452901	0.816675
SeqVar1208	Bacteria	Firmicutes	Negativicutes	Veillonellales-Selenomonadales	Selenomonadaceae	Mitsuokella	0.0466586	0.0875279	-0.753458	0.454428	0.816675
SeqVar23277	Bacteria	Actinobacteriota	Actinobacteria	Corynebacteriales	Corynebacteriaceae	Corynebacterium	0.0289817	0.0150226	0.751661	0.455872	0.816675
SeqVar44195	Bacteria	Firmicutes	Bacilli	Lactobacillales	NA	NA	0.0254757	0.0153822	0.750443	0.456495	0.816675
SeqVar48479	Bacteria	Firmicutes	Bacilli	Staphylococcales	Staphylococcaceae	Staphylococcus	0.00738879	0.0138014	-0.750916	0.456045	0.816675
SeqVar1156	Bacteria	Firmicutes	Clostridia	Clostridiales	Clostridiaceae	Clostridium_sensu_stricto_1	0.0266439	0.0448943	-0.74594	0.459794	0.818976
SeqVar5602	Bacteria	Proteobacteria	Gammaproteobacteria	Pseudomonadales	Moraxellaceae	Acinetobacter	0.0212512	0.038097	-0.746266	0.459402	0.818976
SeqVar4143	Bacteria	Bacteroidota	Bacteroidia	Bacteroidales	Prevotellaceae	Prevotella	0.0238328	0.0464279	-0.743305	0.460838	0.819043
SeqVar391	Bacteria	Firmicutes	Clostridia	Peptostreptococcales-Tissierellales	Peptostreptococcales-Tissierellales_fa	Anaerococcus	0.0371618	0.0203014	0.739126	0.463187	0.821426
SeqVar653	Bacteria	Firmicutes	Bacilli	Staphylococcales	Staphylococcaceae	Staphylococcus	0.0214826	0.037354	-0.735784	0.465482	0.823271
SeqVar5089	Bacteria	Proteobacteria	Gammaproteobacteria	Pseudomonadales	Pseudomonadaceae	Pseudomonas	0.0203421	0.0377028	-0.735856	0.46625	0.823271
SeqVar399	Bacteria	Actinobacteriota	Actinobacteria	Corynebacteriales	Corynebacteriaceae	Corynebacterium	0.0921803	0.15011	-0.721068	0.475046	0.833377
SeqVar5437	Bacteria	Proteobacteria	Gammaproteobacteria	Burkholderiales	Comamonadaceae	Pseudorhodoferax	0.0414938	0.0198144	0.719833	0.474784	0.833377
SeqVar8706	Bacteria	Bacteroidota	Bacteroidia	Bacteroidales	Bacteroidaceae	Bacteroides	0.0498945	0.0232085	0.723201	0.473513	0.833377
SeqVar82	Bacteria	Actinobacteriota	Actinobacteria	Micrococcales	Micrococcaceae	Kocuria	0.102119	0.0672108	0.714376	0.478199	0.837106
SeqVar86	Bacteria	Firmicutes	Clostridia	Peptostreptococcales-Tissierellales	Peptostreptococcales-Tissierellales_fa	Anaerococcus	0.125749	0.0919814	0.70789	0.482016	0.837606
SeqVar404	Bacteria	Firmicutes	Bacilli	Lactobacillales	Listeriaceae	Brochothrix	0.0803731	0.127761	-0.709242	0.481934	0.837606
SeqVar794	Bacteria	Bacteroidota	Bacteroidia	Bacteroidales	Prevotellaceae	Prevotella	0.0532314	0.0941468	-0.707212	0.482435	0.837606
SeqVar25447	Bacteria	Actinobacteriota	Actinobacteria	Corynebacteriales	Corynebacteriaceae	Corynebacterium	0.0263149	0.0146442	0.707127	0.482601	0.837606
SeqVar991	Bacteria	Firmicutes	Clostridia	Clostridiales	Clostridiaceae	Clostridium_sensu_stricto_1	0.0269553	0.0468732	-0.703647	0.48486	0.839737
SeqVar374	Bacteria	Firmicutes	Clostridia	Peptostreptococcales-Tissierellales	Peptostreptococcales-Tissierellales_fa	Anaerococcus	0.0742982	0.0497449	0.699755	0.487204	0.842005
SeqVar43	Bacteria	Firmicutes	Bacilli	Lactobacillales	Streptococcaceae	Streptococcus	0.234343	0.181644	0.692478	0.491731	0.845148
SeqVar427	Bacteria	Actinobacteriota	Actinobacteria	Bifidobacteriales	Bifidobacteriaceae	Bifidobacterium	0.0631706	0.0375307	0.690839	0.492574	0.845148
SeqVar2178	Bacteria	Proteobacteria	Gammaproteobacteria	Xanthomonadales	Xanthomonadaceae	Stenotrophomonas	0.0644959	0.0379733	0.692065	0.492317	0.845148
SeqVar2200	Bacteria	Actinobacteriota	Actinobacteria	Corynebacteriales	Corynebacteriaceae	Corynebacterium	0.0564319	0.0747629	-0.690256	0.493176	0.845148
SeqVar46	Bacteria	Actinobacteriota	Actinobacteria	Corynebacteriales	Corynebacteriaceae	Corynebacterium	0.37355	0.319168	0.680797	0.499035	0.845245
SeqVar125	Bacteria	Actinobacteriota	Coriobacteriia	Coriobacteriales	Atopobiaceae	Atopobium	0.0523078	0.0769713	-0.68337	0.49801	0.845245
SeqVar482	Bacteria	Patescibacteria	Saccharimonadia	Saccharimonadales	Saccharimonadaceae	TM7x	0.0282877	0.0468168	-0.680114	0.499463	0.845245
SeqVar804	Bacteria	Bacteroidota	Bacteroidia	Bacteroidales	Prevotellaceae	Prevotella	0.0449649	0.0797061	-0.684924	0.496322	0.845245
SeqVar1449	Bacteria	Actinobacteriota	Actinobacteria	Actinomycetales	Actinomycetaceae	Actinomyces	0.0413105	0.0231776	0.686329	0.495416	0.845245
SeqVar3770	Bacteria	Firmicutes	Bacilli	Lactobacillales	Streptococcaceae	Streptococcus	0.119834	0.0983685	0.682276	0.49793	0.845245
SeqVar58	Bacteria	Proteobacteria	Alphaproteobacteria	Rhodobacterales	Rhodobacteraceae	Paracoccus	0.0851496	0.120459	-0.657695	0.513901	0.850442
SeqVar214	Bacteria	Firmicutes	Clostridia	Lachnospirales	Lachnospiraceae	Agathobacter	0.240791	0.186347	0.640454	0.524593	0.850442
SeqVar254	Bacteria	Firmicutes	Clostridia	Peptostreptococcales-Tissierellales	Peptostreptococcales-Tissierellales_fa	Anaerococcus	0.0460724	0.0288026	0.63652	0.527099	0.850442
SeqVar449	Bacteria	Actinobacteriota	Actinobacteria	Corynebacteriales	Corynebacteriaceae	Turicella	0.0319199	0.0185085	0.650198	0.518273	0.850442
SeqVar468	Bacteria	Proteobacteria	Gammaproteobacteria	Pseudomonadales	Pseudomonadaceae	Pseudomonas	0.016815	0.0349425	-0.641166	0.525348	0.850442
SeqVar657	Bacteria	Actinobacteriota	Actinobacteria	Corynebacteriales	Corynebacteriaceae	Corynebacterium	0.0503925	0.0773156	-0.643812	0.522737	0.850442
SeqVar665	Bacteria	Proteobacteria	Alphaproteobacteria	Sphingomonadales	Sphingomonadaceae	Sphingomonas	0.0266417	0.0455628	-0.642046	0.524622	0.850442
SeqVar749	Bacteria	Firmicutes	Clostridia	Peptostreptococcales-Tissierellales	Peptostreptococcaceae	Peptostreptococcus	0.033786	0.0212676	0.660255	0.511964	0.850442
SeqVar887	Bacteria	Proteobacteria	Gammaproteobacteria	Xanthomonadales	Rhodanobacteraceae	Rhodanobacter	0.162791	0.126493	0.647358	0.520095	0.850442
SeqVar969	Bacteria	Actinobacteriota	Actinobacteria	Micrococcales	Micrococcaceae	Paenarthrobacter	0.106125	0.0748274	0.661899	0.510831	0.850442
SeqVar973	Bacteria	Firmicutes	Clostridia	Lachnospirales	Lachnospiraceae	Lachnospira	0.0222073	0.0399273	-0.658279	0.513854	0.850442
SeqVar2082	Bacteria	Actinobacteriota	Actinobacteria	Corynebacteriales	Corynebacteriaceae	Corynebacterium	0.0811218	0.101659	-0.659603	0.512309	0.850442
SeqVar2084	Bacteria	Bacteroidota	Bacteroidia	Bacteroidales	Bacteroidaceae	Bacteroides	0.0484697	0.0278433	0.651816	0.51749	0.850442
SeqVar2919	Bacteria	Bacteroidota	Bacteroidia	Bacteroidales	Tannerellaceae	Parabacteroides	0.0282627	0.0452877	-0.653913	0.516199	0.850442
SeqVar3419	Bacteria	Actinobacteriota	Actinobacteria	Micrococcales	Micrococcaceae	Kocuria	0.0462763	0.032019	0.659345	0.512552	0.850442
SeqVar5206	Bacteria	Firmicutes	Bacilli	Staphylococcales	Staphylococcaceae	NA	0.0729614	0.0535261	0.634088	0.528653	0.850442
SeqVar8603	Bacteria	Proteobacteria	Gammaproteobacteria	Burkholderiales	Comamonadaceae	Aquabacterium	0.0188779	0.0349105	-0.662335	0.510564	0.850442
SeqVar10172	Bacteria	Actinobacteriota	Actinobacteria	Micrococcales	Micrococcaceae	Kocuria	0.0173314	0.02782	-0.66928	0.506455	0.850442
SeqVar10671	Bacteria	Firmicutes	Bacilli	Lactobacillales	Streptococcaceae	Streptococcus	0.0366138	0.0218854	0.636022	0.527418	0.850442
SeqVar11215	Bacteria	Firmicutes	Bacilli	Staphylococcales	Staphylococcaceae	Staphylococcus	0.0252017	0.0148985	0.634834	0.528183	0.850442
SeqVar14014	Bacteria	Actinobacteriota	Actinobacteria	Propionibacteriales	Propionibacteriaceae	Cutibacterium	0.019852	0.0319114	-0.646777	0.520944	0.850442
SeqVar15866	Bacteria	Actinobacteriota	Actinobacteria	Corynebacteriales	Mycobacteriaceae	Mycobacterium	0.0197907	0.0126199	0.654888	0.515377	0.850442
SeqVar20443	Bacteria	Firmicutes	Bacilli	Staphylococcales	Staphylococcaceae	Staphylococcus	0.0129416	0.00777189	0.634363	0.528555	0.850442
SeqVar21515	Bacteria	Firmicutes	Bacilli	Lactobacillales	Streptococcaceae	Streptococcus	0.041033	0.0282067	0.654376	0.515672	0.850442
SeqVar46498	Bacteria	Proteobacteria	Gammaproteobacteria	Burkholderiales	Oxalobacteraceae	NA	0.00733209	0.0127109	-0.664121	0.509407	0.850442
SeqVar79	Bacteria	Actinobacteriota	Actinobacteria	Corynebacteriales	Corynebacteriaceae	Corynebacterium	0.370733	0.443542	-0.627204	0.533152	0.852323
SeqVar127	Bacteria	Firmicutes	Bacilli	Lactobacillales	Streptococcaceae	Streptococcus	0.0315445	0.0201702	0.621002	0.537194	0.852323
SeqVar361	Bacteria	Firmicutes	Bacilli	Lactobacillales	Lactobacillaceae	Lactobacillus	0.106251	0.145325	-0.616219	0.540293	0.852323
SeqVar431	Bacteria	Proteobacteria	Gammaproteobacteria	Pseudomonadales	Moraxellaceae	Acinetobacter	0.030273	0.0447493	-0.619999	0.538147	0.852323
SeqVar587	Bacteria	Fusobacteriota	Fusobacteriia	Fusobacteriales	Leptotrichiaceae	Leptotrichia	0.0517264	0.0303989	0.624124	0.535864	0.852323
SeqVar953	Bacteria	Actinobacteriota	Actinobacteria	Micrococcales	Micrococcaceae	Rothia	0.0591227	0.0383442	0.616618	0.540059	0.852323
SeqVar3267	Bacteria	Bacteroidota	Bacteroidia	Bacteroidales	Prevotellaceae	Prevotella	0.0404936	0.0691567	-0.623453	0.535595	0.852323
SeqVar3482	Bacteria	Firmicutes	Bacilli	Erysipelotrichales	Erysipelotrichaceae	Faecalibaculum	0.0634518	0.0389247	0.619092	0.538998	0.852323
SeqVar3803	Bacteria	Firmicutes	Bacilli	Lactobacillales	Streptococcaceae	Streptococcus	0.043446	0.0263993	0.619701	0.538336	0.852323
SeqVar21237	Bacteria	Actinobacteriota	Actinobacteria	Corynebacteriales	Corynebacteriaceae	Corynebacterium	0.023906	0.0347329	-0.629005	0.531981	0.852323
SeqVar275	Bacteria	Firmicutes	Bacilli	Lactobacillales	Streptococcaceae	Streptococcus	0.0274022	0.0526915	-0.611806	0.544076	0.85663
SeqVar103	Bacteria	Firmicutes	Bacilli	Staphylococcales	Staphylococcaceae	Staphylococcus	0.0869955	0.0537079	0.609224	0.545211	0.85676
SeqVar135	Bacteria	Actinobacteriota	Actinobacteria	Micrococcales	Micrococcaceae	Citricoccus	0.0552653	0.0827765	-0.598391	0.55216	0.856937
SeqVar280	Bacteria	Firmicutes	Bacilli	Lactobacillales	Streptococcaceae	Streptococcus	0.031735	0.0196936	0.601495	0.549983	0.856937
SeqVar521	Bacteria	Proteobacteria	Alphaproteobacteria	Rhizobiales	Beijerinckiaceae	Methylobacterium-Methylorubrum	0.0620813	0.0465742	0.597444	0.552693	0.856937
SeqVar2065	Bacteria	Firmicutes	Bacilli	Exiguobacterales	Exiguobacteraceae	Exiguobacterium	0.026432	0.0160896	0.60259	0.549347	0.856937
SeqVar2399	Bacteria	Firmicutes	Clostridia	Lachnospirales	Lachnospiraceae	Lachnoclostridium	0.0390804	0.0584019	-0.601428	0.5502	0.856937
SeqVar10592	Bacteria	Firmicutes	Bacilli	Staphylococcales	Staphylococcaceae	Staphylococcus	0.0180039	0.0110047	0.597504	0.552673	0.856937
SeqVar14975	Bacteria	Firmicutes	Negativicutes	Veillonellales-Selenomonadales	Selenomonadaceae	Mitsuokella	0.0186304	0.0306093	-0.603767	0.548485	0.856937
SeqVar28080	Bacteria	Firmicutes	Bacilli	Staphylococcales	Staphylococcaceae	Staphylococcus	0.0447961	0.0232474	0.594266	0.556206	0.860745
SeqVar33562	Bacteria	Actinobacteriota	Actinobacteria	Propionibacteriales	Propionibacteriaceae	Cutibacterium	0.0125732	0.0207664	-0.588833	0.558715	0.862987
SeqVar422	Bacteria	Firmicutes	Negativicutes	Veillonellales-Selenomonadales	Veillonellaceae	Dialister	0.0415072	0.059214	-0.583055	0.562441	0.867097
SeqVar594	Bacteria	Proteobacteria	Gammaproteobacteria	Pseudomonadales	Pseudomonadaceae	Pseudomonas	0.016837	0.0284935	-0.577187	0.566749	0.868802
SeqVar19658	Bacteria	Firmicutes	Bacilli	Lactobacillales	Streptococcaceae	Streptococcus	0.0314069	0.0204753	0.577739	0.565812	0.868802
SeqVar38834	Bacteria	Actinobacteriota	Actinobacteria	Corynebacteriales	Corynebacteriaceae	Corynebacterium	0.02407	0.0156975	0.577832	0.565954	0.868802
SeqVar123	Bacteria	Proteobacteria	Gammaproteobacteria	Burkholderiales	Neisseriaceae	Neisseria	0.0413482	0.0260093	0.571741	0.570163	0.868824
SeqVar1653	Bacteria	Firmicutes	Bacilli	Lactobacillales	Lactobacillaceae	Lactobacillus	0.0342766	0.0206979	0.568614	0.572703	0.868824
SeqVar2088	Bacteria	Proteobacteria	Gammaproteobacteria	Enterobacterales	Yersiniaceae	Rahnella1	0.0386632	0.0262645	0.568094	0.572331	0.868824
SeqVar3213	Bacteria	Actinobacteriota	Actinobacteria	Micrococcales	Microbacteriaceae	Curtobacterium	0.0392725	0.0254241	0.565257	0.574202	0.868824
SeqVar3765	Bacteria	Firmicutes	Bacilli	Staphylococcales	Staphylococcaceae	Staphylococcus	0.0288594	0.0168901	0.563773	0.575302	0.868824
SeqVar11656	Bacteria	Actinobacteriota	Actinobacteria	Corynebacteriales	Corynebacteriaceae	Corynebacterium	0.0315113	0.0459029	-0.564897	0.574674	0.868824
SeqVar19889	Bacteria	Firmicutes	Negativicutes	Veillonellales-Selenomonadales	Selenomonadaceae	Mitsuokella	0.018169	0.0298178	-0.571246	0.57016	0.868824
SeqVar30009	Bacteria	Actinobacteriota	Actinobacteria	Corynebacteriales	Corynebacteriaceae	Corynebacterium	0.016486	0.0103799	0.566233	0.57358	0.868824
SeqVar317	Bacteria	Actinobacteriota	Actinobacteria	Corynebacteriales	Corynebacteriaceae	Corynebacterium	0.185246	0.212067	-0.551639	0.583565	0.872403
SeqVar456	Bacteria	Firmicutes	Bacilli	Staphylococcales	Staphylococcaceae	Staphylococcus	0.0632345	0.0411854	0.551542	0.583592	0.872403
SeqVar462	Bacteria	Actinobacteriota	Actinobacteria	Corynebacteriales	Corynebacteriaceae	Corynebacterium	0.0722437	0.10545	-0.557722	0.579617	0.872403
SeqVar1104	Bacteria	Proteobacteria	Gammaproteobacteria	Burkholderiales	Oxalobacteraceae	Massilia	0.0249722	0.0402239	-0.554271	0.582361	0.872403
SeqVar11640	Bacteria	Actinobacteriota	Actinobacteria	Corynebacteriales	Corynebacteriaceae	Corynebacterium	0.0312027	0.0220614	0.554004	0.581846	0.872403
SeqVar16369	Bacteria	Actinobacteriota	Actinobacteria	Corynebacteriales	Corynebacteriaceae	Corynebacterium	0.0434606	0.033658	0.550657	0.584103	0.872403
SeqVar90	Bacteria	Proteobacteria	Gammaproteobacteria	Pseudomonadales	Moraxellaceae	Acinetobacter	0.0449425	0.060988	-0.542039	0.589997	0.873615
SeqVar379	Bacteria	Proteobacteria	Gammaproteobacteria	Pseudomonadales	Moraxellaceae	Acinetobacter	0.0404543	0.0285485	0.545627	0.587541	0.873615
SeqVar677	Bacteria	Actinobacteriota	Coriobacteriia	Coriobacteriales	Atopobiaceae	Atopobium	0.065094	0.0860019	-0.545015	0.588378	0.873615
SeqVar2165	Bacteria	Firmicutes	Clostridia	Lachnospirales	Lachnospiraceae	Coprococcus	0.0378565	0.0225076	0.547479	0.586386	0.873615
SeqVar20592	Bacteria	Firmicutes	Negativicutes	Veillonellales-Selenomonadales	Veillonellaceae	Veillonella	0.0347938	0.0231946	0.54166	0.59028	0.873615
SeqVar133	Bacteria	Firmicutes	Bacilli	Staphylococcales	Staphylococcaceae	Staphylococcus	0.0899529	0.115958	-0.52852	0.599458	0.881795
SeqVar250	Bacteria	Bacteroidota	Bacteroidia	Flavobacteriales	Weeksellaceae	Bergeyella	0.0170372	0.0269914	-0.531758	0.597395	0.881795
SeqVar902	Bacteria	Bacteroidota	Bacteroidia	Bacteroidales	Rikenellaceae	Alistipes	0.0340566	0.051721	-0.528483	0.59937	0.881795
SeqVar1143	Bacteria	Proteobacteria	Gammaproteobacteria	Pseudomonadales	Pseudomonadaceae	Pseudomonas	0.0619301	0.0887864	-0.527448	0.600141	0.881795
SeqVar2119	Bacteria	Firmicutes	Bacilli	Lactobacillales	Streptococcaceae	Streptococcus	0.101502	0.118767	-0.524998	0.601771	0.882597
SeqVar257	Bacteria	Actinobacteriota	Actinobacteria	Corynebacteriales	Corynebacteriaceae	Corynebacterium	0.0627463	0.0888118	-0.521711	0.604211	0.882994
SeqVar1439	Bacteria	Proteobacteria	Gammaproteobacteria	Burkholderiales	Neisseriaceae	NA	0.0170237	0.0268545	-0.523314	0.603204	0.882994
SeqVar1049	Bacteria	Firmicutes	Clostridia	Peptostreptococcales-Tissierellales	Peptostreptococcales-Tissierellales_fa	Peptoniphilus	0.026263	0.0395882	-0.517599	0.606888	0.883733
SeqVar2827	Bacteria	Firmicutes	Negativicutes	Veillonellales-Selenomonadales	Veillonellaceae	Megasphaera	0.0356893	0.0554216	-0.519146	0.606109	0.883733
SeqVar66	Bacteria	Proteobacteria	Gammaproteobacteria	Burkholderiales	Neisseriaceae	NA	0.0419816	0.056914	-0.514093	0.609595	0.88609
SeqVar303	Bacteria	Bacteroidota	Bacteroidia	Bacteroidales	Porphyromonadaceae	Porphyromonas	0.031403	0.0209797	0.510693	0.611691	0.886127
SeqVar465	Bacteria	Actinobacteriota	Actinobacteria	Corynebacteriales	Corynebacteriaceae	Corynebacterium	0.075616	0.0536583	0.510609	0.611806	0.886127
SeqVar53863	Bacteria	Actinobacteriota	Actinobacteria	Corynebacteriales	Corynebacteriaceae	Corynebacterium	0.0158647	0.0111121	0.508881	0.612886	0.886127
SeqVar41	Bacteria	Proteobacteria	Gammaproteobacteria	Burkholderiales	Comamonadaceae	Pelomonas	0.0344293	0.0241646	0.505019	0.615579	0.886869
SeqVar732	Bacteria	Actinobacteriota	Actinobacteria	Corynebacteriales	Corynebacteriaceae	Corynebacterium	0.0946008	0.1186	-0.505562	0.615394	0.886869
SeqVar137	Bacteria	Actinobacteriota	Actinobacteria	Corynebacteriales	Corynebacteriaceae	Corynebacterium	0.215756	0.179831	0.499935	0.619117	0.89039
SeqVar5	Bacteria	Firmicutes	Bacilli	Lactobacillales	Streptococcaceae	Streptococcus	0.615821	0.562572	0.49345	0.623774	0.891479
SeqVar392	Bacteria	Actinobacteriota	Actinobacteria	Micrococcales	Micrococcaceae	Kocuria	0.0371984	0.0546178	-0.491887	0.62514	0.891479
SeqVar505	Bacteria	Firmicutes	Clostridia	Lachnospirales	Lachnospiraceae	Lachnoclostridium	0.0864725	0.107432	-0.491077	0.625462	0.891479
SeqVar946	Bacteria	Actinobacteriota	Actinobacteria	Actinomycetales	Actinomycetaceae	Actinomyces	0.0543293	0.0746255	-0.496343	0.621947	0.891479
SeqVar1280	Bacteria	Firmicutes	Clostridia	Lachnospirales	Lachnospiraceae	NA	0.0404886	0.0282659	0.493528	0.623675	0.891479
SeqVar8958	Bacteria	Bacteroidota	Bacteroidia	Bacteroidales	Prevotellaceae	Prevotella	0.0185578	0.0276224	-0.488928	0.62684	0.891479
SeqVar24491	Bacteria	Firmicutes	Bacilli	Staphylococcales	Staphylococcaceae	Staphylococcus	0.0175463	0.0252255	-0.487999	0.62754	0.891479
SeqVar267	Bacteria	Firmicutes	Negativicutes	Veillonellales-Selenomonadales	Veillonellaceae	Veillonella	0.0233861	0.0350488	-0.483435	0.630935	0.89429
SeqVar972	Bacteria	Firmicutes	Bacilli	Staphylococcales	Staphylococcaceae	Staphylococcus	0.0366994	0.0544226	-0.482571	0.631716	0.89429
SeqVar370	Bacteria	Actinobacteriota	Actinobacteria	Corynebacteriales	Nocardiaceae	Rhodococcus	0.0877802	0.068704	0.476129	0.63587	0.897051
SeqVar616	Bacteria	Proteobacteria	Gammaproteobacteria	Burkholderiales	Comamonadaceae	Tepidimonas	0.0314968	0.0206362	0.477032	0.635233	0.897051
SeqVar114	Bacteria	Firmicutes	Clostridia	Peptostreptococcales-Tissierellales	Peptostreptococcales-Tissierellales_fa	Peptoniphilus	0.0947698	0.0761889	0.472525	0.638489	0.897579
SeqVar534	Bacteria	Proteobacteria	Gammaproteobacteria	Oceanospirillales	Alcanivoracaceae1	Alcanivorax	0.0891211	0.110644	-0.472914	0.63838	0.897579
SeqVar2232	Bacteria	Bacteroidota	Bacteroidia	Bacteroidales	Prevotellaceae	Prevotella	0.0347714	0.0524329	-0.470941	0.639553	0.897579
SeqVar172	Bacteria	Proteobacteria	Alphaproteobacteria	Sphingomonadales	Sphingomonadaceae	Sphingobium	0.027713	0.0469276	-0.46958	0.641661	0.898988
SeqVar1500	Bacteria	Firmicutes	Bacilli	Bacillales	Bacillaceae	Bacillus	0.0343106	0.0235447	0.46635	0.642811	0.899051
SeqVar7	Bacteria	Firmicutes	Bacilli	Staphylococcales	Staphylococcaceae	Staphylococcus	0.647381	0.60274	0.409047	0.68416	0.89971
SeqVar18	Bacteria	Firmicutes	Clostridia	Peptostreptococcales-Tissierellales	Peptostreptococcales-Tissierellales_fa	Finegoldia	0.387221	0.430267	-0.426641	0.67142	0.89971
SeqVar27	Bacteria	Firmicutes	Bacilli	Lactobacillales	Lactobacillaceae	Lactobacillus	0.0792431	0.0973118	-0.450441	0.654437	0.89971
SeqVar33	Bacteria	Actinobacteriota	Actinobacteria	Corynebacteriales	Corynebacteriaceae	Lawsonella	0.206923	0.238899	-0.458541	0.648568	0.89971
SeqVar78	Bacteria	Firmicutes	Bacilli	Lactobacillales	Streptococcaceae	Streptococcus	0.114873	0.0892068	0.410079	0.683542	0.89971
SeqVar80	Bacteria	Actinobacteriota	Actinobacteria	Corynebacteriales	Dietziaceae	Dietzia	0.0562615	0.0811927	-0.444677	0.658351	0.89971
SeqVar111	Bacteria	Proteobacteria	Gammaproteobacteria	Pseudomonadales	Pseudomonadaceae	Pseudomonas	0.0502128	0.0639072	-0.41359	0.681015	0.89971
SeqVar134	Bacteria	Proteobacteria	Gammaproteobacteria	Pseudomonadales	Moraxellaceae	Acinetobacter	0.0797422	0.0993769	-0.418438	0.677631	0.89971
SeqVar163	Bacteria	Actinobacteriota	Actinobacteria	Bifidobacteriales	Bifidobacteriaceae	Gardnerella	0.0394692	0.0543858	-0.442763	0.659864	0.89971
SeqVar221	Bacteria	Proteobacteria	Gammaproteobacteria	Pseudomonadales	Moraxellaceae	Acinetobacter	0.041204	0.0277708	0.449764	0.654922	0.89971
SeqVar246	Bacteria	Firmicutes	Clostridia	Peptostreptococcales-Tissierellales	Peptostreptococcales-Tissierellales_fa	Anaerococcus	0.054405	0.0733744	-0.436591	0.664138	0.89971
SeqVar292	Bacteria	Actinobacteriota	Actinobacteria	Micrococcales	Dermabacteraceae	Brachybacterium	0.086877	0.109261	-0.439786	0.662035	0.89971
SeqVar299	Bacteria	Firmicutes	Clostridia	Peptostreptococcales-Tissierellales	Peptostreptococcales-Tissierellales_fa	Anaerococcus	0.0871015	0.108345	-0.433978	0.666198	0.89971
SeqVar306	Bacteria	Actinobacteriota	Actinobacteria	Actinomycetales	Actinomycetaceae	Actinomyces	0.0688103	0.0519291	0.405779	0.686625	0.89971
SeqVar672	Bacteria	Proteobacteria	Gammaproteobacteria	Pseudomonadales	Pseudomonadaceae	Pseudomonas	0.029666	0.041546	-0.430203	0.668969	0.89971
SeqVar694	Bacteria	Firmicutes	Clostridia	Peptostreptococcales-Tissierellales	Peptostreptococcales-Tissierellales_fa	Anaerococcus	0.0293365	0.0201835	0.439316	0.662466	0.89971
SeqVar709	Bacteria	Actinobacteriota	Coriobacteriia	Coriobacteriales	Coriobacteriaceae	Collinsella	0.115628	0.0980235	0.421628	0.674942	0.89971
SeqVar720	Bacteria	Proteobacteria	Alphaproteobacteria	Rhizobiales	Rhizobiaceae	Allorhizobium-Neorhizobium-Pararhizobium-Rhizobium	0.0939381	0.0747606	0.443447	0.659432	0.89971
SeqVar735	Bacteria	Actinobacteriota	Actinobacteria	Actinomycetales	Actinomycetaceae	Actinomyces	0.0492713	0.0661521	-0.462853	0.645413	0.89971
SeqVar744	Bacteria	Proteobacteria	Gammaproteobacteria	Burkholderiales	Alcaligenaceae	Bordetella	0.188013	0.160718	0.459548	0.647676	0.89971
SeqVar862	Bacteria	Bacteroidota	Bacteroidia	Flavobacteriales	Weeksellaceae	Cloacibacterium	0.0333799	0.0465219	-0.405461	0.687193	0.89971
SeqVar1035	Bacteria	Desulfobacterota	Desulfovibrionia	Desulfovibrionales	Desulfovibrionaceae	NA	0.0644004	0.0468328	0.405142	0.687375	0.89971
SeqVar1096	Bacteria	Firmicutes	Clostridia	Lachnospirales	Lachnospiraceae	Dorea	0.0569705	0.0714025	-0.404679	0.687493	0.89971
SeqVar1160	Bacteria	Firmicutes	Clostridia	Lachnospirales	Lachnospiraceae	Lachnoanaerobaculum	0.0264353	0.0389261	-0.444586	0.658875	0.89971
SeqVar1165	Bacteria	Firmicutes	Clostridia	Peptostreptococcales-Tissierellales	Peptostreptococcales-Tissierellales_fa	Anaerococcus	0.0357435	0.024436	0.44029	0.661855	0.89971
SeqVar1283	Bacteria	Proteobacteria	Alphaproteobacteria	Acetobacterales	Acetobacteraceae	Roseomonas	0.0213008	0.0148694	0.424005	0.673532	0.89971
SeqVar1733	Bacteria	Actinobacteriota	Actinobacteria	Actinomycetales	Actinomycetaceae	Actinomyces	0.018068	0.0258706	-0.422683	0.674183	0.89971
SeqVar2207	Bacteria	Firmicutes	Clostridia	Lachnospirales	Lachnospiraceae	Lachnospiraceae_UCG-004	0.028413	0.019786	0.423415	0.673649	0.89971
SeqVar2645	Bacteria	Actinobacteriota	Actinobacteria	Micromonosporales	Micromonosporaceae	Actinoplanes	0.032352	0.0529571	-0.424175	0.673839	0.89971
SeqVar2838	Bacteria	Proteobacteria	Alphaproteobacteria	Sphingomonadales	Sphingomonadaceae	Sphingomonas	0.0253146	0.0353054	-0.405109	0.687091	0.89971
SeqVar3187	Bacteria	Actinobacteriota	Actinobacteria	Corynebacteriales	Corynebacteriaceae	Corynebacterium	0.0377956	0.0469472	-0.430153	0.668788	0.89971
SeqVar4884	Bacteria	Actinobacteriota	Actinobacteria	Corynebacteriales	Corynebacteriaceae	Corynebacterium	0.0199378	0.0281806	-0.454781	0.651236	0.89971
SeqVar5451	Bacteria	Proteobacteria	Alphaproteobacteria	Sphingomonadales	Sphingomonadaceae	Sphingomonas	0.0257477	0.0188693	0.443988	0.658812	0.89971
SeqVar6299	Bacteria	Firmicutes	Clostridia	Peptostreptococcales-Tissierellales	Peptostreptococcales-Tissierellales_fa	Helcococcus	0.0218547	0.0153321	0.415394	0.679797	0.89971
SeqVar17500	Bacteria	Proteobacteria	Gammaproteobacteria	Pseudomonadales	Moraxellaceae	Acinetobacter	0.0281975	0.0200856	0.461397	0.646413	0.89971
SeqVar22636	Bacteria	Proteobacteria	Gammaproteobacteria	Pseudomonadales	Moraxellaceae	Acinetobacter	0.0125543	0.0185912	-0.419054	0.677385	0.89971
SeqVar30877	Bacteria	Proteobacteria	Gammaproteobacteria	Burkholderiales	Comamonadaceae	NA	0.0226251	0.0300378	-0.42011	0.676223	0.89971
SeqVar33223	Bacteria	Actinobacteriota	Actinobacteria	Corynebacteriales	Corynebacteriaceae	Corynebacterium	0.0156058	0.0116978	0.418457	0.677245	0.89971
SeqVar34337	Bacteria	Actinobacteriota	Actinobacteria	Corynebacteriales	Corynebacteriaceae	Corynebacterium	0.0257689	0.0193626	0.442766	0.659747	0.89971
SeqVar35956	Bacteria	Proteobacteria	Gammaproteobacteria	Pseudomonadales	Moraxellaceae	Acinetobacter	0.0112889	0.0163243	-0.448075	0.656002	0.89971
SeqVar106	Bacteria	Actinobacteriota	Actinobacteria	Corynebacteriales	Corynebacteriaceae	Corynebacterium	0.129438	0.103196	0.402372	0.689154	0.900436
SeqVar81	Bacteria	Actinobacteriota	Actinobacteria	Corynebacteriales	Corynebacteriaceae	Corynebacterium	0.033955	0.0442893	-0.394359	0.695299	0.906187
SeqVar798	Bacteria	Actinobacteriota	Actinobacteria	Corynebacteriales	Corynebacteriaceae	Corynebacterium	0.0360492	0.0496071	-0.3931	0.695783	0.906187
SeqVar2375	Bacteria	Desulfobacterota	Desulfovibrionia	Desulfovibrionales	Desulfovibrionaceae	Desulfovibrio	0.0337792	0.0463321	-0.389918	0.698151	0.906995
SeqVar3032	Bacteria	Proteobacteria	Gammaproteobacteria	Salinisphaerales	Salinisphaeraceae	Salinisphaera	0.0370288	0.0291154	0.389235	0.698631	0.906995
SeqVar2219	Bacteria	Actinobacteriota	Coriobacteriia	Coriobacteriales	Atopobiaceae	Atopobium	0.026371	0.0189252	0.387063	0.700489	0.907959
SeqVar74	Bacteria	Firmicutes	Clostridia	Peptostreptococcales-Tissierellales	Peptostreptococcales-Tissierellales_fa	Peptoniphilus	0.105785	0.124738	-0.38459	0.702098	0.908597
SeqVar580	Bacteria	Actinobacteriota	Actinobacteria	Corynebacteriales	Corynebacteriaceae	Corynebacterium	0.0313053	0.0428391	-0.381318	0.704537	0.910307
SeqVar814	Bacteria	Actinobacteriota	Actinobacteria	Corynebacteriales	Corynebacteriaceae	Corynebacterium	0.0434798	0.0571825	-0.368751	0.713756	0.917847
SeqVar856	Bacteria	Proteobacteria	Gammaproteobacteria	Burkholderiales	Neisseriaceae	NA	0.0388123	0.0280491	0.371092	0.712292	0.917847
SeqVar4307	Bacteria	Actinobacteriota	Actinobacteria	Micrococcales	Dermabacteraceae	Brachybacterium	0.0250152	0.0330189	-0.370343	0.71267	0.917847
SeqVar89	Bacteria	Proteobacteria	Gammaproteobacteria	Burkholderiales	Comamonadaceae	Comamonas	0.212922	0.264596	-0.362041	0.718708	0.918392
SeqVar161	Bacteria	Firmicutes	Bacilli	Lactobacillales	Carnobacteriaceae	Dolosigranulum	0.107981	0.133212	-0.360665	0.719805	0.918392
SeqVar911	Bacteria	Actinobacteriota	Actinobacteria	Micrococcales	Micrococcaceae	Pseudarthrobacter	0.0450681	0.0579131	-0.363232	0.717979	0.918392
SeqVar4997	Bacteria	Actinobacteriota	Actinobacteria	Corynebacteriales	Corynebacteriaceae	Corynebacterium	0.0330698	0.0431993	-0.360571	0.719821	0.918392
SeqVar25464	Bacteria	Proteobacteria	Gammaproteobacteria	Burkholderiales	Comamonadaceae	NA	0.0375077	0.0492471	-0.361696	0.718996	0.918392
SeqVar18407	Bacteria	Firmicutes	Bacilli	Staphylococcales	Staphylococcaceae	Staphylococcus	0.0218639	0.016727	0.355814	0.723394	0.920066
SeqVar30008	Bacteria	Actinobacteriota	Actinobacteria	Corynebacteriales	Corynebacteriaceae	Corynebacterium	0.0188915	0.0246395	-0.355785	0.723365	0.920066
SeqVar72	Bacteria	Firmicutes	Bacilli	Exiguobacterales	Exiguobacteraceae	Exiguobacterium	0.0807732	0.0992512	-0.352881	0.725709	0.921392
SeqVar115	Bacteria	Firmicutes	Clostridia	Peptostreptococcales-Tissierellales	Peptostreptococcales-Tissierellales_fa	Fenollaria	0.113158	0.131599	-0.350267	0.727832	0.921392
SeqVar11499	Bacteria	Proteobacteria	Alphaproteobacteria	Rhizobiales	Hyphomicrobiaceae	Hyphomicrobium	0.0161453	0.021948	-0.351082	0.726942	0.921392
SeqVar91	Bacteria	Firmicutes	Negativicutes	Veillonellales-Selenomonadales	Veillonellaceae	Veillonella	0.0679494	0.0823796	-0.335243	0.738759	0.925499
SeqVar224	Bacteria	Firmicutes	Clostridia	Lachnospirales	Lachnospiraceae	Blautia	0.125565	0.10841	0.331424	0.741585	0.925499
SeqVar260	Bacteria	Actinobacteriota	Actinobacteria	Corynebacteriales	Corynebacteriaceae	Corynebacterium	0.0506053	0.0609786	-0.333011	0.740489	0.925499
SeqVar274	Bacteria	Proteobacteria	Gammaproteobacteria	Pseudomonadales	Pseudomonadaceae	Pseudomonas	0.0795678	0.0946933	-0.325347	0.746191	0.925499
SeqVar375	Bacteria	Proteobacteria	Gammaproteobacteria	Pasteurellales	Pasteurellaceae	Haemophilus	0.0347695	0.044321	-0.316871	0.752556	0.925499
SeqVar444	Bacteria	Bacteroidota	Bacteroidia	Bacteroidales	Bacteroidaceae	Bacteroides	0.069956	0.0551606	0.34115	0.734588	0.925499
SeqVar595	Bacteria	Bacteroidota	Bacteroidia	Bacteroidales	Prevotellaceae	Prevotella	0.0384185	0.0310028	0.308214	0.759094	0.925499
SeqVar816	Bacteria	Firmicutes	Clostridia	Oscillospirales	Ruminococcaceae	Subdoligranulum	0.0696198	0.0840866	-0.308036	0.759263	0.925499
SeqVar1023	Bacteria	Firmicutes	Bacilli	Staphylococcales	Staphylococcaceae	Staphylococcus	0.055571	0.0473786	0.318628	0.751231	0.925499
SeqVar1147	Bacteria	Actinobacteriota	Actinobacteria	Micrococcales	Dermabacteraceae	Dermabacter	0.0605783	0.0449873	0.312137	0.756137	0.925499
SeqVar1240	Bacteria	Proteobacteria	Gammaproteobacteria	Enterobacterales	Enterobacteriaceae	Klebsiella	0.0287708	0.0368427	-0.308519	0.759015	0.925499
SeqVar1322	Bacteria	Patescibacteria	Saccharimonadia	Saccharimonadales	Saccharimonadaceae	TM7a	0.0207654	0.0273968	-0.338327	0.736483	0.925499
SeqVar4048	Bacteria	Firmicutes	Negativicutes	Veillonellales-Selenomonadales	Veillonellaceae	NA	0.0316089	0.0415767	-0.330105	0.742611	0.925499
SeqVar7146	Bacteria	Nitrospirota	Nitrospiria	Nitrospirales	Nitrospiraceae	Nitrospira	0.0181805	0.0137915	0.329468	0.743208	0.925499
SeqVar8846	Bacteria	Firmicutes	Bacilli	Staphylococcales	Staphylococcaceae	Staphylococcus	0.0217136	0.0271213	-0.336187	0.738011	0.925499
SeqVar9211	Bacteria	Firmicutes	Bacilli	Staphylococcales	Staphylococcaceae	Staphylococcus	0.0242297	0.0298665	-0.309943	0.757776	0.925499
SeqVar11832	Bacteria	Proteobacteria	Gammaproteobacteria	Burkholderiales	Comamonadaceae	Comamonas	0.0257949	0.0313078	-0.31601	0.753193	0.925499
SeqVar13190	Bacteria	Proteobacteria	Alphaproteobacteria	Rhizobiales	Rhizobiaceae	Allorhizobium-Neorhizobium-Pararhizobium-Rhizobium	0.0170866	0.0127933	0.334013	0.73965	0.925499
SeqVar14647	Bacteria	Firmicutes	Bacilli	Lactobacillales	Streptococcaceae	Streptococcus	0.038173	0.0330808	0.306202	0.760637	0.925499
SeqVar14794	Bacteria	Actinobacteriota	Actinobacteria	Propionibacteriales	Propionibacteriaceae	Cutibacterium	0.0269396	0.0353686	-0.30716	0.760007	0.925499
SeqVar19192	Bacteria	Firmicutes	Bacilli	Lactobacillales	Streptococcaceae	Streptococcus	0.0236313	0.0296315	-0.308267	0.759053	0.925499
SeqVar19881	Bacteria	Actinobacteriota	Actinobacteria	Propionibacteriales	Propionibacteriaceae	Cutibacterium	0.0227824	0.018431	0.31978	0.750352	0.925499
SeqVar23939	Bacteria	Firmicutes	Bacilli	Staphylococcales	Staphylococcaceae	Staphylococcus	0.0206652	0.0264681	-0.325181	0.74628	0.925499
SeqVar26816	Bacteria	Actinobacteriota	Actinobacteria	Corynebacteriales	Corynebacteriaceae	Corynebacterium	0.0235438	0.0296303	-0.315032	0.754021	0.925499
SeqVar27421	Bacteria	Firmicutes	Bacilli	Staphylococcales	Staphylococcaceae	Staphylococcus	0.012697	0.0167377	-0.332461	0.740878	0.925499
SeqVar40385	Bacteria	Firmicutes	Bacilli	Lactobacillales	Streptococcaceae	Streptococcus	0.0188432	0.0139858	0.322071	0.748711	0.925499
SeqVar3520	Bacteria	Firmicutes	Bacilli	Lactobacillales	Streptococcaceae	Streptococcus	0.144007	0.154904	-0.300752	0.764765	0.929132
SeqVar16	Bacteria	Actinobacteriota	Actinobacteria	Micrococcales	Micrococcaceae	Micrococcus	0.201624	0.233089	-0.294701	0.769425	0.929372
SeqVar128	Bacteria	Fusobacteriota	Fusobacteriia	Fusobacteriales	Fusobacteriaceae	Fusobacterium	0.0745697	0.0637687	0.293518	0.770232	0.929372
SeqVar324	Bacteria	Firmicutes	Bacilli	Lactobacillales	Streptococcaceae	Streptococcus	0.0749444	0.0601474	0.296708	0.768015	0.929372
SeqVar342	Bacteria	Firmicutes	Negativicutes	Veillonellales-Selenomonadales	Veillonellaceae	Veillonella	0.0374069	0.0488962	-0.293026	0.770671	0.929372
SeqVar1375	Bacteria	Proteobacteria	Gammaproteobacteria	Enterobacterales	Enterobacteriaceae	NA	0.0527109	0.0412112	0.297511	0.767464	0.929372
SeqVar662	Bacteria	Firmicutes	Bacilli	Staphylococcales	Staphylococcaceae	Auricoccus-Abyssicoccus	0.0452079	0.0367348	0.288495	0.774064	0.932083
SeqVar88	Bacteria	Actinobacteriota	Actinobacteria	Corynebacteriales	Corynebacteriaceae	Corynebacterium	0.191349	0.215255	-0.285137	0.776683	0.933388
SeqVar792	Bacteria	Firmicutes	Bacilli	Staphylococcales	Staphylococcaceae	Staphylococcus	0.0515916	0.0631056	-0.284112	0.777441	0.933388
SeqVar64	Bacteria	Bacteroidota	Bacteroidia	Bacteroidales	Prevotellaceae	Prevotella	0.0626566	0.0771951	-0.279798	0.780801	0.93375
SeqVar330	Bacteria	Actinobacteriota	Actinobacteria	Corynebacteriales	Corynebacteriaceae	Corynebacterium	0.0733369	0.0611858	0.277869	0.782331	0.93375
SeqVar815	Bacteria	Firmicutes	Negativicutes	Veillonellales-Selenomonadales	Veillonellaceae	Dialister	0.0659604	0.0573783	0.282031	0.779005	0.93375
SeqVar69707	Bacteria	Firmicutes	Bacilli	Lactobacillales	Streptococcaceae	Streptococcus	0.0143571	0.0112009	0.278823	0.781473	0.93375
SeqVar1367	Bacteria	Actinobacteriota	Actinobacteria	Corynebacteriales	Corynebacteriaceae	Corynebacterium	0.0443079	0.0514866	-0.270061	0.788131	0.937921
SeqVar6200	Bacteria	Firmicutes	Bacilli	Lactobacillales	Streptococcaceae	Streptococcus	0.0820723	0.0737743	0.271388	0.787113	0.937921
SeqVar98	Bacteria	Actinobacteriota	Actinobacteria	Micrococcales	Micrococcaceae	Rothia	0.200669	0.217673	-0.267089	0.790614	0.939504
SeqVar42	Bacteria	Actinobacteriota	Actinobacteria	Micrococcales	Dermabacteraceae	Brachybacterium	0.108071	0.0954281	0.260362	0.795557	0.941524
SeqVar166	Bacteria	Firmicutes	Clostridia	Peptostreptococcales-Tissierellales	Peptostreptococcaceae	Romboutsia	0.117253	0.105332	0.255584	0.799254	0.941524
SeqVar921	Bacteria	Proteobacteria	Gammaproteobacteria	Alteromonadales	Shewanellaceae	Shewanella	0.0285664	0.0348599	-0.25658	0.798564	0.941524
SeqVar10948	Bacteria	Actinobacteriota	Actinobacteria	Corynebacteriales	Corynebacteriaceae	Corynebacterium	0.0357134	0.0411914	-0.262739	0.793747	0.941524
SeqVar11963	Bacteria	Actinobacteriota	Actinobacteria	Corynebacteriales	Corynebacteriaceae	Corynebacterium	0.0407602	0.0463107	-0.257903	0.797446	0.941524
SeqVar14656	Bacteria	Firmicutes	Bacilli	Lactobacillales	Streptococcaceae	Streptococcus	0.0419155	0.0473144	-0.257305	0.798034	0.941524
SeqVar39049	Bacteria	Firmicutes	Bacilli	Lactobacillales	Streptococcaceae	Streptococcus	0.0155642	0.0189371	-0.253294	0.801059	0.942286
SeqVar174	Bacteria	Proteobacteria	Gammaproteobacteria	Burkholderiales	Oxalobacteraceae	Massilia	0.0397511	0.0341076	0.249003	0.80429	0.94289
SeqVar555	Bacteria	Proteobacteria	Gammaproteobacteria	Xanthomonadales	Xanthomonadaceae	Pseudoxanthomonas	0.0495071	0.0577871	-0.248228	0.805045	0.94289
SeqVar29037	Bacteria	Proteobacteria	Gammaproteobacteria	Pseudomonadales	Moraxellaceae	Acinetobacter	0.0147275	0.0119612	0.248023	0.805047	0.94289
SeqVar169	Bacteria	Firmicutes	Clostridia	Peptostreptococcales-Tissierellales	Peptostreptococcales-Tissierellales_fa	Anaerococcus	0.0607122	0.0537187	0.245667	0.806855	0.943649
SeqVar184	Bacteria	NA	NA	NA	NA	NA	0.448779	0.48404	-0.241849	0.809837	0.945779
SeqVar756	Bacteria	Proteobacteria	Alphaproteobacteria	Rhodobacterales	Rhodobacteraceae	NA	0.0233326	0.0277911	-0.234653	0.815352	0.945797
SeqVar822	Bacteria	Proteobacteria	Alphaproteobacteria	Caulobacterales	Caulobacteraceae	Phenylobacterium	0.0279644	0.0234407	0.236742	0.813738	0.945797
SeqVar1317	Bacteria	Proteobacteria	Alphaproteobacteria	Rhizobiales	Rhizobiaceae	Allorhizobium-Neorhizobium-Pararhizobium-Rhizobium	0.0286467	0.023292	0.24	0.811242	0.945797
SeqVar2636	Bacteria	Bacteroidota	Bacteroidia	Bacteroidales	Muribaculaceae	NA	0.0451247	0.036555	0.234691	0.815424	0.945797
SeqVar8665	Bacteria	Actinobacteriota	Actinobacteria	Corynebacteriales	Corynebacteriaceae	Corynebacterium	0.0329097	0.0377434	-0.234263	0.815662	0.945797
SeqVar28932	Bacteria	Firmicutes	Bacilli	Staphylococcales	Staphylococcaceae	Staphylococcus	0.0184106	0.0224073	-0.228606	0.820045	0.949526
SeqVar130	Bacteria	Proteobacteria	Gammaproteobacteria	Pasteurellales	Pasteurellaceae	Haemophilus	0.0273254	0.0229577	0.218611	0.827769	0.950246
SeqVar205	Bacteria	Firmicutes	Bacilli	Bacillales	Bacillaceae	Bacillus	0.0531319	0.061288	-0.220131	0.826651	0.950246
SeqVar925	Bacteria	Actinobacteriota	Actinobacteria	Corynebacteriales	Corynebacteriaceae	Corynebacterium	0.0244029	0.0291259	-0.215749	0.830006	0.950246
SeqVar1361	Bacteria	Bacteroidota	Bacteroidia	Flavobacteriales	Weeksellaceae	NA	0.056939	0.0658618	-0.22349	0.824121	0.950246
SeqVar1376	Bacteria	Actinobacteriota	Actinobacteria	Corynebacteriales	Mycobacteriaceae	Mycobacterium	0.0730292	0.0809696	-0.220863	0.826058	0.950246
SeqVar2339	Bacteria	Firmicutes	Clostridia	Oscillospirales	NA	NA	0.0468129	0.0388839	0.218362	0.82802	0.950246
SeqVar11864	Bacteria	Actinobacteriota	Actinobacteria	Corynebacteriales	Nocardiaceae	Millisia	0.0167678	0.0203667	-0.225507	0.822463	0.950246
SeqVar14359	Bacteria	Actinobacteriota	Actinobacteria	Corynebacteriales	Corynebacteriaceae	Corynebacterium	0.0166914	0.0139589	0.216133	0.829697	0.950246
SeqVar61650	Bacteria	Proteobacteria	Gammaproteobacteria	Pseudomonadales	Moraxellaceae	Acinetobacter	0.0104569	0.0125598	-0.213885	0.831468	0.950583
SeqVar393	Bacteria	Actinobacteriota	Actinobacteria	Micrococcales	Micrococcaceae	Micrococcus	0.0449987	0.0378798	0.209816	0.8346	0.952825
SeqVar93	Bacteria	Proteobacteria	Gammaproteobacteria	Pseudomonadales	Moraxellaceae	Acinetobacter	0.202264	0.215932	-0.205551	0.837978	0.953797
SeqVar269	Bacteria	Proteobacteria	Gammaproteobacteria	Burkholderiales	Comamonadaceae	Comamonas	0.0961107	0.115277	-0.205182	0.8382	0.953797
SeqVar4537	Bacteria	Actinobacteriota	Actinobacteria	Micrococcales	Microbacteriaceae	Microbacterium	0.0504059	0.0426427	0.202984	0.840038	0.953797
SeqVar15263	Bacteria	Firmicutes	Bacilli	Lactobacillales	Streptococcaceae	Streptococcus	0.0538926	0.0483579	0.202827	0.840138	0.953797
SeqVar139	Bacteria	Proteobacteria	Alphaproteobacteria	Rhodobacterales	Rhodobacteraceae	Paracoccus	0.0717654	0.0649744	0.19455	0.846466	0.958308
SeqVar2721	Bacteria	Actinobacteriota	Actinobacteria	Corynebacteriales	Corynebacteriaceae	Corynebacterium	0.0286155	0.0327603	-0.195041	0.846151	0.958308
SeqVar189	Bacteria	Firmicutes	Bacilli	Staphylococcales	Staphylococcaceae	Staphylococcus	0.0418894	0.0480089	-0.182149	0.856178	0.95973
SeqVar227	Bacteria	Firmicutes	Bacilli	Staphylococcales	Staphylococcaceae	Macrococcus	0.0556249	0.0500959	0.190729	0.849443	0.95973
SeqVar451	Bacteria	Proteobacteria	Gammaproteobacteria	Enterobacterales	Enterobacteriaceae	Enterobacter	0.0385525	0.0444904	-0.178644	0.858874	0.95973
SeqVar533	Bacteria	Firmicutes	Bacilli	Lactobacillales	Enterococcaceae	Enterococcus	0.046323	0.0397805	0.186489	0.852825	0.95973
SeqVar537	Bacteria	Actinobacteriota	Actinobacteria	Corynebacteriales	Corynebacteriaceae	Corynebacterium	0.0365359	0.0418717	-0.187473	0.851984	0.95973
SeqVar1095	Bacteria	Verrucomicrobiota	Verrucomicrobiae	Verrucomicrobiales	Akkermansiaceae	Akkermansia	0.0783045	0.0683826	0.181253	0.856914	0.95973
SeqVar1235	Bacteria	Proteobacteria	Gammaproteobacteria	Enterobacterales	Enterobacteriaceae	Enterobacter	0.085501	0.0941467	-0.189974	0.85011	0.95973
SeqVar2307	Bacteria	Proteobacteria	Gammaproteobacteria	Enterobacterales	Yersiniaceae	Rahnella1	0.0259249	0.02207	0.183292	0.855288	0.95973
SeqVar14757	Bacteria	Proteobacteria	NA	NA	NA	NA	0.0510147	0.0431511	0.178073	0.859513	0.95973
SeqVar27371	Bacteria	Actinobacteriota	Actinobacteria	Corynebacteriales	Corynebacteriaceae	Corynebacterium	0.0297266	0.0334995	-0.179614	0.858253	0.95973
SeqVar202	Bacteria	Firmicutes	Clostridia	Peptostreptococcales-Tissierellales	Peptostreptococcales-Tissierellales_fa	Anaerococcus	0.0503025	0.0438777	0.174185	0.862362	0.961592
SeqVar2210	Bacteria	Bacteroidota	Bacteroidia	Bacteroidales	Prevotellaceae	Prevotella	0.0476614	0.0555341	-0.168533	0.866841	0.965265
SeqVar10	Bacteria	Proteobacteria	Gammaproteobacteria	Pseudomonadales	Moraxellaceae	Acinetobacter	0.344161	0.332809	0.16622	0.868706	0.96558
SeqVar517	Bacteria	Proteobacteria	Gammaproteobacteria	Pseudomonadales	Pseudomonadaceae	Pseudomonas	0.0268404	0.0237861	0.165147	0.869496	0.96558
SeqVar120	Bacteria	Actinobacteriota	Actinobacteria	Corynebacteriales	Corynebacteriaceae	Corynebacterium	0.217122	0.229106	-0.157638	0.875328	0.966577
SeqVar142	Bacteria	Proteobacteria	Gammaproteobacteria	Burkholderiales	Burkholderiaceae	Lautropia	0.0404298	0.0442862	-0.15491	0.877519	0.966577
SeqVar285	Bacteria	Proteobacteria	Gammaproteobacteria	Pseudomonadales	Moraxellaceae	Psychrobacter	0.0609153	0.0553953	0.158076	0.875007	0.966577
SeqVar343	Bacteria	Actinobacteriota	Actinobacteria	Corynebacteriales	Corynebacteriaceae	Corynebacterium	0.0377737	0.0419758	-0.154854	0.877505	0.966577
SeqVar954	Bacteria	Proteobacteria	Gammaproteobacteria	Pseudomonadales	Moraxellaceae	Acinetobacter	0.0172021	0.0195031	-0.157487	0.875443	0.966577
SeqVar15677	Bacteria	Firmicutes	Bacilli	Lactobacillales	Streptococcaceae	Streptococcus	0.0453662	0.0502385	-0.160524	0.873208	0.966577
SeqVar87	Bacteria	Firmicutes	Bacilli	Lactobacillales	Streptococcaceae	Streptococcus	0.130989	0.122005	0.148575	0.882441	0.970685
SeqVar38	Bacteria	Proteobacteria	Gammaproteobacteria	Burkholderiales	Neisseriaceae	NA	0.153072	0.144453	0.14288	0.886913	0.972975
SeqVar5556	Bacteria	Actinobacteriota	Actinobacteria	Actinomycetales	Actinomycetaceae	Actinomyces	0.0190561	0.0168866	0.143286	0.886615	0.972975
SeqVar10493	Bacteria	Proteobacteria	Gammaproteobacteria	Enterobacterales	Enterobacteriaceae	Klebsiella	0.02405	0.0273244	-0.141035	0.888385	0.973278
SeqVar117	Bacteria	Firmicutes	Bacilli	Lactobacillales	Streptococcaceae	Streptococcus	0.161167	0.153273	0.131424	0.895921	0.980215
SeqVar416	Bacteria	Firmicutes	Bacilli	Lactobacillales	Lactobacillaceae	Lactobacillus	0.0594081	0.0543968	0.129066	0.897796	0.980948
SeqVar10360	Bacteria	Actinobacteriota	Actinobacteria	Corynebacteriales	Corynebacteriaceae	Corynebacterium	0.015212	0.016859	-0.12734	0.899136	0.981095
SeqVar368	Bacteria	Actinobacteriota	Actinobacteria	Corynebacteriales	Corynebacteriaceae	Corynebacterium	0.060874	0.0656976	-0.122811	0.902705	0.982598
SeqVar1801	Bacteria	Actinobacteriota	Actinobacteria	Frankiales	Geodermatophilaceae	Klenkia	0.0302742	0.0344168	-0.122686	0.902927	0.982598
SeqVar467	Bacteria	Actinobacteriota	Actinobacteria	Corynebacteriales	Corynebacteriaceae	Corynebacterium	0.0930432	0.0878942	0.117096	0.907213	0.983317
SeqVar2453	Bacteria	Proteobacteria	Gammaproteobacteria	Burkholderiales	Oxalobacteraceae	Massilia	0.0149639	0.01644	-0.117243	0.907097	0.983317
SeqVar6118	Bacteria	Firmicutes	Bacilli	Lactobacillales	Streptococcaceae	Streptococcus	0.0205323	0.0183774	0.119843	0.905132	0.983317
SeqVar2279	Bacteria	Firmicutes	Clostridia	Peptostreptococcales-Tissierellales	Peptostreptococcales-Tissierellales_fa	Ezakiella	0.0254854	0.0231127	0.110271	0.912608	0.98785
SeqVar26	Bacteria	Proteobacteria	Gammaproteobacteria	Pasteurellales	Pasteurellaceae	Haemophilus	0.213038	0.207988	0.0824344	0.934602	0.989145
SeqVar105	Bacteria	Proteobacteria	Alphaproteobacteria	Sphingomonadales	Sphingomonadaceae	Sphingomonas	0.0538322	0.0574393	-0.103042	0.918304	0.989145
SeqVar107	Bacteria	Proteobacteria	Gammaproteobacteria	Burkholderiales	Neisseriaceae	Neisseria	0.099591	0.0900226	0.105359	0.91668	0.989145
SeqVar177	Bacteria	Actinobacteriota	Actinobacteria	Actinomycetales	Actinomycetaceae	Actinomyces	0.0834393	0.0877487	-0.0889075	0.929505	0.989145
SeqVar266	Bacteria	Proteobacteria	Gammaproteobacteria	Xanthomonadales	Xanthomonadaceae	Stenotrophomonas	0.0746526	0.0779952	-0.082965	0.934181	0.989145
SeqVar278	Bacteria	Proteobacteria	Gammaproteobacteria	Pseudomonadales	Moraxellaceae	Acinetobacter	0.0663957	0.063291	0.0834131	0.933826	0.989145
SeqVar314	Bacteria	Fusobacteriota	Fusobacteriia	Fusobacteriales	Leptotrichiaceae	Leptotrichia	0.0496776	0.0460358	0.106181	0.915838	0.989145
SeqVar335	Bacteria	Actinobacteriota	Actinobacteria	Actinomycetales	Actinomycetaceae	Actinomyces	0.0647167	0.068766	-0.0952224	0.924532	0.989145
SeqVar423	Bacteria	Firmicutes	Clostridia	Peptostreptococcales-Tissierellales	Peptostreptococcaceae	Peptostreptococcus	0.0250525	0.0265086	-0.0861392	0.931671	0.989145
SeqVar525	Bacteria	Firmicutes	Clostridia	Peptostreptococcales-Tissierellales	Peptostreptococcales-Tissierellales_fa	Murdochiella	0.0256846	0.0276403	-0.0821866	0.934842	0.989145
SeqVar532	Bacteria	Proteobacteria	Gammaproteobacteria	Xanthomonadales	Xanthomonadaceae	Vulcaniibacterium	0.067443	0.063983	0.0878753	0.93034	0.989145
SeqVar600	Bacteria	Bacteroidota	Bacteroidia	Bacteroidales	Bacteroidaceae	Bacteroides	0.0707628	0.0672238	0.0753453	0.940236	0.989145
SeqVar747	Bacteria	Actinobacteriota	Actinobacteria	Corynebacteriales	Nocardiaceae	Gordonia	0.125126	0.120153	0.0985651	0.92191	0.989145
SeqVar771	Bacteria	Proteobacteria	Alphaproteobacteria	Sphingomonadales	Sphingomonadaceae	Sphingobium	0.0551427	0.0527478	0.0776344	0.938409	0.989145
SeqVar803	Bacteria	Firmicutes	Bacilli	Bacillales	Bacillaceae	Bacillus	0.0360483	0.0339592	0.0775604	0.938463	0.989145
SeqVar1052	Bacteria	Actinobacteriota	Actinobacteria	Corynebacteriales	Corynebacteriaceae	Corynebacterium	0.101528	0.0990011	0.0755295	0.940071	0.989145
SeqVar1074	Bacteria	Firmicutes	Clostridia	Lachnospirales	Lachnospiraceae	Anaerostipes	0.0343984	0.0327299	0.0642038	0.949044	0.989145
SeqVar2031	Bacteria	Actinobacteriota	Actinobacteria	Corynebacteriales	Corynebacteriaceae	Corynebacterium	0.0375181	0.0359731	0.066271	0.947407	0.989145
SeqVar2641	Bacteria	Proteobacteria	Alphaproteobacteria	Sphingomonadales	Sphingomonadaceae	Sphingomonas	0.0524574	0.0501824	0.0644494	0.948846	0.989145
SeqVar2743	Bacteria	Actinobacteriota	Actinobacteria	Corynebacteriales	Corynebacteriaceae	Corynebacterium	0.0393446	0.037707	0.0654334	0.948121	0.989145
SeqVar2955	Bacteria	Firmicutes	Bacilli	Staphylococcales	Staphylococcaceae	Staphylococcus	0.0325756	0.0306981	0.0687937	0.945407	0.989145
SeqVar4074	Bacteria	Actinobacteriota	Actinobacteria	Corynebacteriales	Mycobacteriaceae	Mycobacterium	0.0197573	0.0209164	-0.0695962	0.944769	0.989145
SeqVar5159	Bacteria	Bacteroidota	Bacteroidia	Bacteroidales	Prevotellaceae	Prevotella	0.034636	0.0379468	-0.1009	0.92007	0.989145
SeqVar5912	Bacteria	Bacteroidota	Bacteroidia	Bacteroidales	Muribaculaceae	NA	0.0335715	0.0318032	0.0727113	0.9423	0.989145
SeqVar7982	Bacteria	Actinobacteriota	Actinobacteria	Corynebacteriales	Corynebacteriaceae	Corynebacterium	0.0516411	0.0539338	-0.0877349	0.930454	0.989145
SeqVar8732	Bacteria	Actinobacteriota	Actinobacteria	Corynebacteriales	Corynebacteriaceae	Corynebacterium	0.034627	0.0362161	-0.0668232	0.946967	0.989145
SeqVar13753	Bacteria	Firmicutes	Bacilli	Lactobacillales	NA	NA	0.0575308	0.0554722	0.0796503	0.936832	0.989145
SeqVar14973	Bacteria	Actinobacteriota	Actinobacteria	Corynebacteriales	Corynebacteriaceae	Corynebacterium	0.0302355	0.0285917	0.0894679	0.92906	0.989145
SeqVar27255	Bacteria	Firmicutes	Bacilli	Staphylococcales	Staphylococcaceae	Staphylococcus	0.0198435	0.0212344	-0.0897775	0.9288	0.989145
SeqVar1732	Bacteria	Proteobacteria	Gammaproteobacteria	Enterobacterales	Enterobacteriaceae	Lelliottia	0.0310471	0.0293672	0.0601894	0.952254	0.989955
SeqVar3501	Bacteria	Actinobacteriota	Actinobacteria	Micrococcales	Micrococcaceae	Kocuria	0.0369491	0.0380567	-0.0611216	0.951487	0.989955
SeqVar32	Bacteria	Proteobacteria	Alphaproteobacteria	Caulobacterales	Caulobacteraceae	Brevundimonas	0.0263266	0.0254455	0.0472952	0.96246	0.989964
SeqVar83	Bacteria	Firmicutes	Clostridia	Peptostreptococcales-Tissierellales	Peptostreptococcales-Tissierellales_fa	Anaerococcus	0.0674209	0.0655002	0.0525288	0.958299	0.989964
SeqVar229	Bacteria	Actinobacteriota	Actinobacteria	Micrococcales	Dermacoccaceae	Dermacoccus	0.0759757	0.0778039	-0.0456097	0.963788	0.989964
SeqVar674	Bacteria	Proteobacteria	Gammaproteobacteria	Pseudomonadales	Moraxellaceae	Acinetobacter	0.0835576	0.0814869	0.0495189	0.960689	0.989964
SeqVar839	Bacteria	Proteobacteria	Alphaproteobacteria	Sphingomonadales	Sphingomonadaceae	Sphingopyxis	0.0344005	0.0330475	0.0478091	0.962042	0.989964
SeqVar1256	Bacteria	Proteobacteria	Gammaproteobacteria	Xanthomonadales	Xanthomonadaceae	Stenotrophomonas	0.0571892	0.0558425	0.0375081	0.970217	0.989964
SeqVar1257	Bacteria	Proteobacteria	Gammaproteobacteria	Burkholderiales	Comamonadaceae	Schlegelella	0.10636	0.109171	-0.0553189	0.956089	0.989964
SeqVar1975	Bacteria	Firmicutes	Clostridia	Lachnospirales	Lachnospiraceae	Stomatobaculum	0.0168711	0.0174962	-0.0453713	0.963976	0.989964
SeqVar2125	Bacteria	Campilobacterota	Campylobacteria	Campylobacterales	Helicobacteraceae	Helicobacter	0.0613894	0.0627767	-0.03873	0.969262	0.989964
SeqVar4316	Bacteria	NA	NA	NA	NA	NA	0.0822556	0.0843042	-0.036131	0.971325	0.989964
SeqVar13887	Bacteria	Actinobacteriota	Actinobacteria	Corynebacteriales	Corynebacteriaceae	Corynebacterium	0.0334428	0.0345222	-0.0540561	0.957087	0.989964
SeqVar18826	Bacteria	Proteobacteria	Gammaproteobacteria	Burkholderiales	Sutterellaceae	Parasutterella	0.0304836	0.0293638	0.0371183	0.970527	0.989964
SeqVar22329	Bacteria	Actinobacteriota	Actinobacteria	Corynebacteriales	Corynebacteriaceae	Corynebacterium	0.0157869	0.0153259	0.035612	0.971721	0.989964
SeqVar22482	Bacteria	Firmicutes	Negativicutes	Veillonellales-Selenomonadales	Selenomonadaceae	Mitsuokella	0.0255707	0.0265691	-0.0389832	0.969085	0.989964
SeqVar28708	Bacteria	Actinobacteriota	Actinobacteria	Micrococcales	Micrococcaceae	Micrococcus	0.0192564	0.0186684	0.0366153	0.970925	0.989964
SeqVar53950	Bacteria	Firmicutes	Bacilli	Lactobacillales	Streptococcaceae	Streptococcus	0.0227117	0.0235116	-0.0483627	0.961603	0.989964
SeqVar155	Bacteria	Actinobacteriota	Actinobacteria	Corynebacteriales	Corynebacteriaceae	Corynebacterium	0.178775	0.181062	-0.033841	0.973127	0.990156
SeqVar190	Bacteria	Firmicutes	Bacilli	Staphylococcales	Staphylococcaceae	Staphylococcus	0.0315245	0.0323553	-0.0310678	0.975338	0.991167
SeqVar1120	Bacteria	Firmicutes	Clostridia	Lachnospirales	Lachnospiraceae	Catonella	0.019933	0.0204267	-0.0284803	0.977383	0.992007
SeqVar6216	Bacteria	NA	NA	NA	NA	NA	0.0666526	0.0683038	-0.0246465	0.980451	0.993247
SeqVar19095	Bacteria	Actinobacteriota	Actinobacteria	Micrococcales	Cellulomonadaceae	Cellulomonas	0.0208452	0.0213145	-0.0238843	0.981045	0.993247
SeqVar5632	Bacteria	Firmicutes	Bacilli	Lactobacillales	Lactobacillaceae	Lactobacillus	0.0300237	0.0304991	-0.0197849	0.984287	0.995291
SeqVar2964	Bacteria	Actinobacteriota	Actinobacteria	Corynebacteriales	Corynebacteriaceae	Corynebacterium	0.0713683	0.0718883	-0.0175987	0.986024	0.995811
SeqVar52	Bacteria	Firmicutes	Bacilli	Staphylococcales	Staphylococcaceae	Staphylococcus	0.231758	0.231392	0.00428618	0.996596	0.996945
SeqVar180	Bacteria	Proteobacteria	Gammaproteobacteria	Pseudomonadales	Moraxellaceae	Acinetobacter	0.0698427	0.0695181	0.00897624	0.992872	0.996945
SeqVar210	Bacteria	Proteobacteria	Gammaproteobacteria	Pasteurellales	Pasteurellaceae	Haemophilus	0.032186	0.0320001	0.00676157	0.99463	0.996945
SeqVar298	Bacteria	Actinobacteriota	Actinobacteria	Corynebacteriales	Corynebacteriaceae	Lawsonella	0.0416422	0.0419163	-0.0097349	0.992269	0.996945
SeqVar1080	Bacteria	Firmicutes	Clostridia	Peptostreptococcales-Tissierellales	Peptostreptococcales-Tissierellales_fa	Peptoniphilus	0.0290768	0.0288591	0.00838982	0.99334	0.996945
SeqVar1483	Bacteria	Firmicutes	Clostridia	Lachnospirales	Lachnospiraceae	Blautia	0.0210809	0.020845	0.0142243	0.988703	0.996945
SeqVar31176	Bacteria	Firmicutes	Bacilli	Lactobacillales	Carnobacteriaceae	Granulicatella	0.0174778	0.0175511	-0.00577668	0.995413	0.996945
SeqVar42913	Bacteria	Actinobacteriota	Actinobacteria	Corynebacteriales	Corynebacteriaceae	Corynebacterium	0.0155574	0.0156052	-0.00384633	0.996945	0.996945
[truncated: 1 more columns]

## Sheet: Table S6
Table S6 Significant differences in the relative abundances of gene pathways were investigated from the bacterial communities from the four skin groups (Dry epidermis [De], Dry dermis [Dd], Moist epidermis [Me], Moist dermis [Md]).
De									Dd									Me									Md
PathwayNo	pathway	description	AD	HC	t.value	P.value	q.value		PathwayNo	pathway	description	AD	HC	t.value	P.value	q.value		PathwayNo	pathway	description	AD	HC	t.value	P.value	q.value		PathwayNo	pathway	description	AD	HC	t.value	P.value	q.value			Significance
2	1CMET2-PWY	N10-formyl-tetrahydrofolate_biosynthesis	0.506834	0.514188	-1.2004	0.235263	0.6214		2	1CMET2-PWY	N10-formyl-tetrahydrofolate_biosynthesis	0.509306	0.510077	-0.115921	0.908154	0.958455		2	1CMET2-PWY	N10-formyl-tetrahydrofolate_biosynthesis	0.482887	0.501785	-2.49881	0.0163914	0.0675103		2	1CMET2-PWY	N10-formyl-tetrahydrofolate_biosynthesis	0.494854	0.507665	-1.52954	0.132038	0.308512			0
5	ALL-CHORISMATE-PWY	superpathway_of_chorismate_metabolism	0.132951	0.13686	-0.3309	0.742126	0.898776		5	ALL-CHORISMATE-PWY	superpathway_of_chorismate_metabolism	0.129041	0.120977	0.595679	0.553882	0.808579		5	ALL-CHORISMATE-PWY	superpathway_of_chorismate_metabolism	0.135173	0.131653	0.258503	0.796989	0.91786		5	ALL-CHORISMATE-PWY	superpathway_of_chorismate_metabolism	0.135611	0.135636	-0.00208509	0.998345	0.998345			0
6	ANAEROFRUCAT-PWY	homolactic_fermentation	0.593455	0.586394	0.469434	0.640615	0.851407		6	ANAEROFRUCAT-PWY	homolactic_fermentation	0.5619	0.548578	0.7437	0.460352	0.726399		6	ANAEROFRUCAT-PWY	homolactic_fermentation	0.581197	0.56047	1.29366	0.201192	0.388013		6	ANAEROFRUCAT-PWY	homolactic_fermentation	0.566454	0.542836	1.32111	0.191936	0.369852			0
7	ANAGLYCOLYSIS-PWY	glycolysis_III_(from_glucose)	0.63383	0.631321	0.23449	0.815502	0.912873		7	ANAGLYCOLYSIS-PWY	glycolysis_III_(from_glucose)	0.611143	0.616878	-0.368556	0.713867	0.867348		7	ANAGLYCOLYSIS-PWY	glycolysis_III_(from_glucose)	0.617667	0.605877	0.948588	0.347125	0.520687		7	ANAGLYCOLYSIS-PWY	glycolysis_III_(from_glucose)	0.614314	0.61472	-0.0272986	0.978322	0.987484			0
8	ARG+POLYAMINE-SYN	superpathway_of_arginine_and_polyamine_biosynthesis	0.185459	0.191114	-0.432103	0.667363	0.863848		8	ARG+POLYAMINE-SYN	superpathway_of_arginine_and_polyamine_biosynthesis	0.191842	0.218082	-2.13201	0.0374066	0.185506		8	ARG+POLYAMINE-SYN	superpathway_of_arginine_and_polyamine_biosynthesis	0.163722	0.193477	-2.49004	0.01587	0.0664899		8	ARG+POLYAMINE-SYN	superpathway_of_arginine_and_polyamine_biosynthesis	0.186371	0.220655	-2.71846	0.0087611	0.036706	1		1
10	ARGORNPROST-PWY	arginine,_ornithine_and_proline_interconversion	0.237795	0.198086	2.47272	0.0170131	0.116557		10	ARGORNPROST-PWY	arginine,_ornithine_and_proline_interconversion	0.220359	0.170976	3.10729	0.00314401	0.050933		10	ARGORNPROST-PWY	arginine,_ornithine_and_proline_interconversion	0.276475	0.203851	3.25146	0.00209859	0.0419111	1	10	ARGORNPROST-PWY	arginine,_ornithine_and_proline_interconversion	0.244555	0.164767	3.91061	0.000354212	0.00662825	1		2
11	ARGSYN-PWY	L-arginine_biosynthesis_I_(via_L-ornithine)	0.509998	0.513716	-0.520498	0.604936	0.830505		11	ARGSYN-PWY	L-arginine_biosynthesis_I_(via_L-ornithine)	0.498708	0.503961	-0.569833	0.571095	0.808579		11	ARGSYN-PWY	L-arginine_biosynthesis_I_(via_L-ornithine)	0.520719	0.502644	1.97433	0.0533969	0.160191		11	ARGSYN-PWY	L-arginine_biosynthesis_I_(via_L-ornithine)	0.514637	0.501416	1.25393	0.21551	0.391816			0
12	ARGSYNBSUB-PWY	L-arginine_biosynthesis_II_(acetyl_cycle)	0.536853	0.549561	-1.84507	0.0719331	0.329806		12	ARGSYNBSUB-PWY	L-arginine_biosynthesis_II_(acetyl_cycle)	0.529311	0.54544	-2.03005	0.0473164	0.212924		12	ARGSYNBSUB-PWY	L-arginine_biosynthesis_II_(acetyl_cycle)	0.548988	0.545133	0.537613	0.593018	0.783171		12	ARGSYNBSUB-PWY	L-arginine_biosynthesis_II_(acetyl_cycle)	0.544495	0.544522	-0.00320395	0.997456	0.998345			0
13	ARO-PWY	chorismate_biosynthesis_I	0.601025	0.602695	-0.173427	0.862962	0.927875		13	ARO-PWY	chorismate_biosynthesis_I	0.593148	0.603582	-0.980992	0.330817	0.616337		13	ARO-PWY	chorismate_biosynthesis_I	0.582397	0.589804	-1.00966	0.317723	0.501343		13	ARO-PWY	chorismate_biosynthesis_I	0.587371	0.595718	-0.86386	0.391895	0.568511			0
14	ASPASN-PWY	superpathway_of_L-aspartate_and_L-asparagine_biosynthesis	0.27559	0.30024	-1.58397	0.118963	0.451688		14	ASPASN-PWY	superpathway_of_L-aspartate_and_L-asparagine_biosynthesis	0.279667	0.305008	-1.584	0.118841	0.352176		14	ASPASN-PWY	superpathway_of_L-aspartate_and_L-asparagine_biosynthesis	0.244658	0.277285	-2.52492	0.0144943	0.0648707		14	ASPASN-PWY	superpathway_of_L-aspartate_and_L-asparagine_biosynthesis	0.279175	0.299905	-1.00332	0.320128	0.492349			0
17	BIOTIN-BIOSYNTHESIS-PWY	biotin_biosynthesis_I	0.247463	0.258183	-0.721843	0.473454	0.80334		17	BIOTIN-BIOSYNTHESIS-PWY	biotin_biosynthesis_I	0.290661	0.296756	-0.37792	0.707125	0.867348		17	BIOTIN-BIOSYNTHESIS-PWY	biotin_biosynthesis_I	0.25649	0.29197	-2.12246	0.038865	0.129373		17	BIOTIN-BIOSYNTHESIS-PWY	biotin_biosynthesis_I	0.287999	0.30866	-1.04845	0.299034	0.471853			0
18	BRANCHED-CHAIN-AA-SYN-PWY	superpathway_of_branched_amino_acid_biosynthesis	0.671025	0.678331	-1.078	0.28589	0.677222		18	BRANCHED-CHAIN-AA-SYN-PWY	superpathway_of_branched_amino_acid_biosynthesis	0.670105	0.67899	-1.00154	0.320875	0.616337		18	BRANCHED-CHAIN-AA-SYN-PWY	superpathway_of_branched_amino_acid_biosynthesis	0.679421	0.682711	-0.508676	0.613022	0.805213		18	BRANCHED-CHAIN-AA-SYN-PWY	superpathway_of_branched_amino_acid_biosynthesis	0.677353	0.689293	-1.26324	0.211969	0.390216			0
19	CALVIN-PWY	Calvin-Benson-Bassham_cycle	0.646606	0.649396	-0.236535	0.813908	0.912873		19	CALVIN-PWY	Calvin-Benson-Bassham_cycle	0.635616	0.645539	-0.692586	0.491459	0.763031		19	CALVIN-PWY	Calvin-Benson-Bassham_cycle	0.630574	0.624635	0.564518	0.575091	0.767841		19	CALVIN-PWY	Calvin-Benson-Bassham_cycle	0.636184	0.64126	-0.346062	0.730835	0.829874			0
24	COA-PWY	coenzyme_A_biosynthesis_I	0.567742	0.57088	-0.309378	0.758227	0.898776		24	COA-PWY	coenzyme_A_biosynthesis_I	0.560888	0.565135	-0.386044	0.70093	0.867348		24	COA-PWY	coenzyme_A_biosynthesis_I	0.553004	0.550978	0.215315	0.830336	0.93159		24	COA-PWY	coenzyme_A_biosynthesis_I	0.556612	0.557831	-0.120206	0.904845	0.935648			0
25	COBALSYN-PWY	adenosylcobalamin_salvage_from_cobinamide_I	0.22278	0.259867	-1.92691	0.059432	0.294734		25	COBALSYN-PWY	adenosylcobalamin_salvage_from_cobinamide_I	0.249269	0.292255	-2.19189	0.0326534	0.184472		25	COBALSYN-PWY	adenosylcobalamin_salvage_from_cobinamide_I	0.208748	0.252738	-2.875	0.00588514	0.0501455		25	COBALSYN-PWY	adenosylcobalamin_salvage_from_cobinamide_I	0.229741	0.295215	-3.44328	0.00112688	0.00977971	1		1
27	COLANSYN-PWY	colanic_acid_building_blocks_biosynthesis	0.223779	0.238602	-1.18551	0.241077	0.629912		27	COLANSYN-PWY	colanic_acid_building_blocks_biosynthesis	0.233587	0.259127	-1.83296	0.0722683	0.281845		27	COLANSYN-PWY	colanic_acid_building_blocks_biosynthesis	0.207945	0.241879	-2.34533	0.0229832	0.0900794		27	COLANSYN-PWY	colanic_acid_building_blocks_biosynthesis	0.227972	0.278308	-3.30445	0.00172173	0.0126782	1		1
28	COMPLETE-ARO-PWY	superpathway_of_aromatic_amino_acid_biosynthesis	0.627521	0.628421	-0.0922943	0.926806	0.958357		28	COMPLETE-ARO-PWY	superpathway_of_aromatic_amino_acid_biosynthesis	0.619298	0.62979	-0.991701	0.325611	0.616337		28	COMPLETE-ARO-PWY	superpathway_of_aromatic_amino_acid_biosynthesis	0.609837	0.61717	-0.967619	0.337831	0.516307		28	COMPLETE-ARO-PWY	superpathway_of_aromatic_amino_acid_biosynthesis	0.615854	0.623758	-0.808869	0.422444	0.596825			0
30	DAPLYSINESYN-PWY	L-lysine_biosynthesis_I	0.535718	0.551342	-2.59498	0.0121185	0.10623		30	DAPLYSINESYN-PWY	L-lysine_biosynthesis_I	0.531956	0.541739	-1.69387	0.0962699	0.30781		30	DAPLYSINESYN-PWY	L-lysine_biosynthesis_I	0.516277	0.542696	-2.74932	0.00878057	0.0552019		30	DAPLYSINESYN-PWY	L-lysine_biosynthesis_I	0.529402	0.542521	-1.66828	0.101389	0.256641			0
32	DENOVOPURINE2-PWY	superpathway_of_purine_nucleotides_de_novo_biosynthesis_II	0.572374	0.55943	1.0319	0.306873	0.709747		32	DENOVOPURINE2-PWY	superpathway_of_purine_nucleotides_de_novo_biosynthesis_II	0.553207	0.539181	0.983223	0.329727	0.616337		32	DENOVOPURINE2-PWY	superpathway_of_purine_nucleotides_de_novo_biosynthesis_II	0.55164	0.531519	1.527	0.132877	0.301768		32	DENOVOPURINE2-PWY	superpathway_of_purine_nucleotides_de_novo_biosynthesis_II	0.555179	0.524546	2.25356	0.0286782	0.0941729			0
34	DTDPRHAMSYN-PWY	dTDP-L-rhamnose_biosynthesis_I	0.421367	0.469163	-3.82928	0.000365983	0.0529957		34	DTDPRHAMSYN-PWY	dTDP-L-rhamnose_biosynthesis_I	0.426382	0.473068	-3.1962	0.00233534	0.0405348	1	34	DTDPRHAMSYN-PWY	dTDP-L-rhamnose_biosynthesis_I	0.387841	0.436735	-2.7762	0.00755673	0.0529659		34	DTDPRHAMSYN-PWY	dTDP-L-rhamnose_biosynthesis_I	0.399099	0.476343	-4.23975	9.57268e-05	0.00349877	1		2
36	ENTBACSYN-PWY	enterobactin_biosynthesis	0.113585	0.126197	-1.3253	0.190624	0.571872		36	ENTBACSYN-PWY	enterobactin_biosynthesis	0.122341	0.11004	1.09755	0.2772	0.582639		36	ENTBACSYN-PWY	enterobactin_biosynthesis	0.12158	0.119708	0.163464	0.870758	0.953127		36	ENTBACSYN-PWY	enterobactin_biosynthesis	0.114699	0.111744	0.260837	0.795196	0.870418			0
37	FAO-PWY	fatty_acid_&beta;-oxidation_I	0.345553	0.370254	-0.875188	0.385279	0.761161		37	FAO-PWY	fatty_acid_&beta;-oxidation_I	0.387046	0.398662	-0.350681	0.727201	0.874802		37	FAO-PWY	fatty_acid_&beta;-oxidation_I	0.386329	0.426	-1.34431	0.18542	0.381734		37	FAO-PWY	fatty_acid_&beta;-oxidation_I	0.375947	0.427221	-1.3671	0.177623	0.353714			0
38	FASYN-ELONG-PWY	fatty_acid_elongation_--_saturated	0.535672	0.520707	0.84827	0.399989	0.767688		38	FASYN-ELONG-PWY	fatty_acid_elongation_--_saturated	0.555434	0.564071	-0.461135	0.646535	0.846984		38	FASYN-ELONG-PWY	fatty_acid_elongation_--_saturated	0.555683	0.550276	0.301633	0.764095	0.909172		38	FASYN-ELONG-PWY	fatty_acid_elongation_--_saturated	0.586576	0.594571	-0.458924	0.648124	0.77203			0
39	FASYN-INITIAL-PWY	superpathway_of_fatty_acid_biosynthesis_initiation_(E._coli)	0.303664	0.323836	-1.09415	0.278702	0.67054		39	FASYN-INITIAL-PWY	superpathway_of_fatty_acid_biosynthesis_initiation_(E._coli)	0.344172	0.371459	-1.66108	0.103309	0.317772		39	FASYN-INITIAL-PWY	superpathway_of_fatty_acid_biosynthesis_initiation_(E._coli)	0.29813	0.351798	-2.71253	0.00895588	0.0552019		39	FASYN-INITIAL-PWY	superpathway_of_fatty_acid_biosynthesis_initiation_(E._coli)	0.33028	0.390874	-2.87062	0.00597079	0.0302271	1		1
40	FERMENTATION-PWY	mixed_acid_fermentation	0.401273	0.395227	0.799686	0.427335	0.786685		40	FERMENTATION-PWY	mixed_acid_fermentation	0.399913	0.388765	1.2548	0.214763	0.521332		40	FERMENTATION-PWY	mixed_acid_fermentation	0.393169	0.381129	1.24549	0.219672	0.40545		40	FERMENTATION-PWY	mixed_acid_fermentation	0.400813	0.391178	1.06279	0.292545	0.470224			0
41	FOLSYN-PWY	superpathway_of_tetrahydrofolate_biosynthesis_and_salvage	0.577009	0.569208	0.679982	0.499466	0.803866		41	FOLSYN-PWY	superpathway_of_tetrahydrofolate_biosynthesis_and_salvage	0.569253	0.545812	2.43972	0.0179527	0.124643		41	FOLSYN-PWY	superpathway_of_tetrahydrofolate_biosynthesis_and_salvage	0.574712	0.563683	1.05899	0.294233	0.479856		41	FOLSYN-PWY	superpathway_of_tetrahydrofolate_biosynthesis_and_salvage	0.56181	0.533584	2.93553	0.00495297	0.0263017	1		1
46	GALACTUROCAT-PWY	D-galacturonate_degradation_I	0.119729	0.129528	-0.740448	0.46238	0.799819		46	GALACTUROCAT-PWY	D-galacturonate_degradation_I	0.112792	0.140441	-2.42177	0.0187149	0.126326		46	GALACTUROCAT-PWY	D-galacturonate_degradation_I	0.10456	0.116618	-1.10553	0.274555	0.456054		46	GALACTUROCAT-PWY	D-galacturonate_degradation_I	0.122349	0.14902	-1.83778	0.0716202	0.19125			0
49	GLCMANNANAUT-PWY	superpathway_of_N-acetylglucosamine,_N-acetylmannosamine_and_N-acetylneuraminate_degradation	0.181551	0.137071	3.33988	0.00159794	0.0559248		49	GLCMANNANAUT-PWY	superpathway_of_N-acetylglucosamine,_N-acetylmannosamine_and_N-acetylneuraminate_degradation	0.151974	0.124636	1.81378	0.07614	0.281845		49	GLCMANNANAUT-PWY	superpathway_of_N-acetylglucosamine,_N-acetylmannosamine_and_N-acetylneuraminate_degradation	0.152055	0.120707	2.32319	0.0238986	0.0921802		49	GLCMANNANAUT-PWY	superpathway_of_N-acetylglucosamine,_N-acetylmannosamine_and_N-acetylneuraminate_degradation	0.157692	0.119544	2.68643	0.00958735	0.0388288	1		1
52	GLUCONEO-PWY	gluconeogenesis_I	0.547129	0.542066	0.425897	0.671882	0.863848		52	GLUCONEO-PWY	gluconeogenesis_I	0.534625	0.547081	-0.990706	0.326121	0.616337		52	GLUCONEO-PWY	gluconeogenesis_I	0.536188	0.536944	-0.0610927	0.951532	0.98335		52	GLUCONEO-PWY	gluconeogenesis_I	0.544965	0.548924	-0.297382	0.767297	0.859231			0
53	GLUCOSE1PMETAB-PWY	glucose_and_glucose-1-phosphate_degradation	0.134345	0.140115	-0.636386	0.527324	0.803866		53	GLUCOSE1PMETAB-PWY	glucose_and_glucose-1-phosphate_degradation	0.135618	0.141184	-0.478992	0.633815	0.846984		53	GLUCOSE1PMETAB-PWY	glucose_and_glucose-1-phosphate_degradation	0.126937	0.153165	-2.19762	0.0324808	0.111869		53	GLUCOSE1PMETAB-PWY	glucose_and_glucose-1-phosphate_degradation	0.14048	0.136834	0.269328	0.788706	0.86722			0
54	GLUCUROCAT-PWY	superpathway_of_&beta;-D-glucuronide_and_D-glucuronate_degradation	0.114736	0.123139	-0.833635	0.408405	0.767688		54	GLUCUROCAT-PWY	superpathway_of_&beta;-D-glucuronide_and_D-glucuronate_degradation	0.105423	0.123304	-2.05509	0.0448781	0.209719		54	GLUCUROCAT-PWY	superpathway_of_&beta;-D-glucuronide_and_D-glucuronate_degradation	0.0988579	0.114899	-1.73499	0.089289	0.235839		54	GLUCUROCAT-PWY	superpathway_of_&beta;-D-glucuronide_and_D-glucuronate_degradation	0.111844	0.128814	-1.59415	0.116692	0.28282			0
55	GLUTORN-PWY	L-ornithine_biosynthesis	0.439302	0.474612	-3.46327	0.00133215	0.0559248		55	GLUTORN-PWY	L-ornithine_biosynthesis	0.447713	0.481722	-3.62647	0.000654675	0.0172128	1	55	GLUTORN-PWY	L-ornithine_biosynthesis	0.451756	0.475079	-2.4951	0.0157726	0.0664899		55	GLUTORN-PWY	L-ornithine_biosynthesis	0.456194	0.487645	-3.41041	0.0012776	0.0103485	1		2
56	GLYCOCAT-PWY	glycogen_degradation_I_(bacterial)	0.422873	0.443975	-0.937946	0.352448	0.714002		56	GLYCOCAT-PWY	glycogen_degradation_I_(bacterial)	0.401768	0.443372	-1.4348	0.156994	0.433518		56	GLYCOCAT-PWY	glycogen_degradation_I_(bacterial)	0.347402	0.388801	-1.97197	0.0543594	0.16109		56	GLYCOCAT-PWY	glycogen_degradation_I_(bacterial)	0.382598	0.42413	-1.35286	0.181668	0.35601			0
57	GLYCOGENSYNTH-PWY	glycogen_biosynthesis_I_(from_ADP-D-Glucose)	0.453524	0.472463	-1.04518	0.300528	0.702195		57	GLYCOGENSYNTH-PWY	glycogen_biosynthesis_I_(from_ADP-D-Glucose)	0.428751	0.46659	-1.66128	0.102246	0.317772		57	GLYCOGENSYNTH-PWY	glycogen_biosynthesis_I_(from_ADP-D-Glucose)	0.38505	0.422996	-1.87107	0.0670457	0.189443		57	GLYCOGENSYNTH-PWY	glycogen_biosynthesis_I_(from_ADP-D-Glucose)	0.404803	0.443065	-1.44189	0.155028	0.33801			0
59	GLYCOLYSIS	glycolysis_I_(from_glucose_6-phosphate)	0.641903	0.641045	0.0736481	0.941563	0.969491		59	GLYCOLYSIS	glycolysis_I_(from_glucose_6-phosphate)	0.620677	0.613387	0.477939	0.634591	0.846984		59	GLYCOLYSIS	glycolysis_I_(from_glucose_6-phosphate)	0.632461	0.614904	1.42705	0.159345	0.348083		59	GLYCOLYSIS	glycolysis_I_(from_glucose_6-phosphate)	0.620879	0.607691	0.894206	0.375304	0.549682			0
60	GLYCOLYSIS-E-D	superpathway_of_glycolysis_and_Entner-Doudoroff	0.414467	0.420315	-0.837339	0.406116	0.767688		60	GLYCOLYSIS-E-D	superpathway_of_glycolysis_and_Entner-Doudoroff	0.411435	0.418521	-1.17615	0.24454	0.551369		60	GLYCOLYSIS-E-D	superpathway_of_glycolysis_and_Entner-Doudoroff	0.398286	0.418342	-1.85162	0.0700009	0.19552		60	GLYCOLYSIS-E-D	superpathway_of_glycolysis_and_Entner-Doudoroff	0.40018	0.41578	-1.62004	0.112711	0.280497			0
61	GLYCOLYSIS-TCA-GLYOX-BYPASS	superpathway_of_glycolysis,_pyruvate_dehydrogenase,_TCA,_and_glyoxylate_bypass	0.422302	0.431929	-0.627143	0.533161	0.803866		61	GLYCOLYSIS-TCA-GLYOX-BYPASS	superpathway_of_glycolysis,_pyruvate_dehydrogenase,_TCA,_and_glyoxylate_bypass	0.438586	0.422383	0.841705	0.403535	0.690556		61	GLYCOLYSIS-TCA-GLYOX-BYPASS	superpathway_of_glycolysis,_pyruvate_dehydrogenase,_TCA,_and_glyoxylate_bypass	0.450128	0.453341	-0.262513	0.793914	0.91786		61	GLYCOLYSIS-TCA-GLYOX-BYPASS	superpathway_of_glycolysis,_pyruvate_dehydrogenase,_TCA,_and_glyoxylate_bypass	0.429824	0.419223	0.623884	0.535422	0.699129			0
62	GLYOXYLATE-BYPASS	glyoxylate_cycle	0.272285	0.299821	-1.38396	0.171984	0.548835		62	GLYOXYLATE-BYPASS	glyoxylate_cycle	0.300591	0.298028	0.109333	0.913333	0.958455		62	GLYOXYLATE-BYPASS	glyoxylate_cycle	0.307851	0.320383	-0.695314	0.489971	0.672671		62	GLYOXYLATE-BYPASS	glyoxylate_cycle	0.28344	0.294504	-0.528738	0.599321	0.740648			0
65	HEME-BIOSYNTHESIS-II	heme_biosynthesis_I_(aerobic)	0.316897	0.31337	0.161996	0.871905	0.933361		65	HEME-BIOSYNTHESIS-II	heme_biosynthesis_I_(aerobic)	0.299461	0.277127	1.18206	0.242204	0.551369		65	HEME-BIOSYNTHESIS-II	heme_biosynthesis_I_(aerobic)	0.352737	0.332463	0.914931	0.364222	0.53967		65	HEME-BIOSYNTHESIS-II	heme_biosynthesis_I_(aerobic)	0.31554	0.272196	1.8553	0.0696456	0.188043			0
66	HEMESYN2-PWY	heme_biosynthesis_II_(anaerobic)	0.484001	0.473152	0.531428	0.597265	0.830505		66	HEMESYN2-PWY	heme_biosynthesis_II_(anaerobic)	0.480604	0.448353	1.51787	0.134681	0.385028		66	HEMESYN2-PWY	heme_biosynthesis_II_(anaerobic)	0.512334	0.489858	1.44031	0.156611	0.345968		66	HEMESYN2-PWY	heme_biosynthesis_II_(anaerobic)	0.487111	0.435367	2.36098	0.0218002	0.0752272			0
67	HEXITOLDEGSUPER-PWY	superpathway_of_hexitol_degradation_(bacteria)	0.271407	0.216001	3.82214	0.000436179	0.0529957		67	HEXITOLDEGSUPER-PWY	superpathway_of_hexitol_degradation_(bacteria)	0.233164	0.192131	2.74641	0.00869685	0.0918841		67	HEXITOLDEGSUPER-PWY	superpathway_of_hexitol_degradation_(bacteria)	0.263764	0.205209	4.26251	8.15843e-05	0.019825	1	67	HEXITOLDEGSUPER-PWY	superpathway_of_hexitol_degradation_(bacteria)	0.249928	0.183428	4.50632	4.94329e-05	0.00349877	1		2
68	HISDEG-PWY	L-histidine_degradation_I	0.264582	0.262867	0.11483	0.909	0.958357		68	HISDEG-PWY	L-histidine_degradation_I	0.264532	0.243167	1.31555	0.193811	0.511915		68	HISDEG-PWY	L-histidine_degradation_I	0.286978	0.273353	1.04577	0.300859	0.487392		68	HISDEG-PWY	L-histidine_degradation_I	0.265878	0.251198	0.893813	0.375503	0.549682			0
69	HISTSYN-PWY	L-histidine_biosynthesis	0.435956	0.458928	-2.20975	0.0315289	0.174126		69	HISTSYN-PWY	L-histidine_biosynthesis	0.441375	0.474044	-3.32286	0.00157448	0.0294307	1	69	HISTSYN-PWY	L-histidine_biosynthesis	0.441672	0.455521	-1.32685	0.190334	0.381734		69	HISTSYN-PWY	L-histidine_biosynthesis	0.452246	0.479345	-2.44859	0.0175633	0.0636998			1
70	HOMOSER-METSYN-PWY	L-methionine_biosynthesis_I	0.353561	0.355563	-0.183411	0.855163	0.927699		70	HOMOSER-METSYN-PWY	L-methionine_biosynthesis_I	0.345582	0.337676	0.609596	0.544629	0.808579		70	HOMOSER-METSYN-PWY	L-methionine_biosynthesis_I	0.35287	0.342763	0.852123	0.398345	0.569399		70	HOMOSER-METSYN-PWY	L-methionine_biosynthesis_I	0.347953	0.317239	2.45402	0.0173242	0.0636998			0
71	HSERMETANA-PWY	L-methionine_biosynthesis_III	0.44214	0.458426	-2.00277	0.0502931	0.260026		71	HSERMETANA-PWY	L-methionine_biosynthesis_III	0.454454	0.458263	-0.371377	0.711793	0.867348		71	HSERMETANA-PWY	L-methionine_biosynthesis_III	0.45069	0.464171	-1.31703	0.19329	0.381866		71	HSERMETANA-PWY	L-methionine_biosynthesis_III	0.44182	0.455554	-1.24394	0.219259	0.392621			0
72	ILEUSYN-PWY	L-isoleucine_biosynthesis_I_(from_threonine)	0.735862	0.740425	-0.463709	0.644687	0.851407		72	ILEUSYN-PWY	L-isoleucine_biosynthesis_I_(from_threonine)	0.73213	0.741265	-0.805963	0.423678	0.696707		72	ILEUSYN-PWY	L-isoleucine_biosynthesis_I_(from_threonine)	0.744839	0.744843	-0.000419886	0.999667	0.999667		72	ILEUSYN-PWY	L-isoleucine_biosynthesis_I_(from_threonine)	0.743328	0.757032	-1.16771	0.248259	0.424837			0
75	LACTOSECAT-PWY	lactose_and_galactose_degradation_I	0.151321	0.0925693	3.25859	0.00243362	0.0559248		75	LACTOSECAT-PWY	lactose_and_galactose_degradation_I	0.128657	0.0702529	3.81435	0.000561106	0.0172128	1	75	LACTOSECAT-PWY	lactose_and_galactose_degradation_I	0.165761	0.0962671	3.20486	0.00248001	0.0419111	1	75	LACTOSECAT-PWY	lactose_and_galactose_degradation_I	0.144349	0.0714978	3.93833	0.000364272	0.00662825	1		3
76	LEU-DEG2-PWY	L-leucine_degradation_I	0.160287	0.182532	-1.32562	0.190488	0.571872		76	LEU-DEG2-PWY	L-leucine_degradation_I	0.196031	0.20494	-0.460338	0.647137	0.846984		76	LEU-DEG2-PWY	L-leucine_degradation_I	0.193253	0.215713	-1.23473	0.223401	0.40545		76	LEU-DEG2-PWY	L-leucine_degradation_I	0.195996	0.226991	-1.36186	0.17904	0.353714			0
79	MET-SAM-PWY	superpathway_of_S-adenosyl-L-methionine_biosynthesis	0.447612	0.453739	-0.692024	0.491895	0.803866		79	MET-SAM-PWY	superpathway_of_S-adenosyl-L-methionine_biosynthesis	0.442432	0.437393	0.480833	0.6326	0.846984		79	MET-SAM-PWY	superpathway_of_S-adenosyl-L-methionine_biosynthesis	0.445969	0.436632	1.01766	0.314283	0.499156		79	MET-SAM-PWY	superpathway_of_S-adenosyl-L-methionine_biosynthesis	0.442166	0.42024	1.96566	0.0544731	0.157583			0
84	NAD-BIOSYNTHESIS-II	NAD_salvage_pathway_II	0.0982383	0.106918	-0.970416	0.336847	0.711773		84	NAD-BIOSYNTHESIS-II	NAD_salvage_pathway_II	0.118292	0.116584	0.134724	0.893327	0.958455		84	NAD-BIOSYNTHESIS-II	NAD_salvage_pathway_II	0.0971297	0.123428	-2.0127	0.0506341	0.157745		84	NAD-BIOSYNTHESIS-II	NAD_salvage_pathway_II	0.10638	0.118877	-1.07506	0.287922	0.46876			0
86	NAGLIPASYN-PWY	lipid_IVA_biosynthesis	0.182345	0.205446	-1.51267	0.136207	0.472833		86	NAGLIPASYN-PWY	lipid_IVA_biosynthesis	0.216273	0.254844	-2.28717	0.026149	0.151291		86	NAGLIPASYN-PWY	lipid_IVA_biosynthesis	0.171849	0.216814	-2.88773	0.00558657	0.0501455		86	NAGLIPASYN-PWY	lipid_IVA_biosynthesis	0.208406	0.270255	-3.78636	0.000424189	0.00687186	1		1
87	NONMEVIPP-PWY	methylerythritol_phosphate_pathway_I	0.455036	0.493457	-2.77274	0.00771319	0.0892526		87	NONMEVIPP-PWY	methylerythritol_phosphate_pathway_I	0.467646	0.503063	-2.54915	0.0139091	0.115557		87	NONMEVIPP-PWY	methylerythritol_phosphate_pathway_I	0.426548	0.471441	-3.14162	0.00275958	0.0419111	1	87	NONMEVIPP-PWY	methylerythritol_phosphate_pathway_I	0.448039	0.49803	-3.15397	0.00271737	0.0173769	1		2
88	NONOXIPENT-PWY	pentose_phosphate_pathway_(non-oxidative_branch)	0.703052	0.715652	-0.732247	0.467181	0.799819		88	NONOXIPENT-PWY	pentose_phosphate_pathway_(non-oxidative_branch)	0.691262	0.720234	-1.37781	0.173858	0.469417		88	NONOXIPENT-PWY	pentose_phosphate_pathway_(non-oxidative_branch)	0.666638	0.678521	-0.830476	0.411577	0.581472		88	NONOXIPENT-PWY	pentose_phosphate_pathway_(non-oxidative_branch)	0.692327	0.715823	-1.0077	0.318408	0.492349			0
89	OANTIGEN-PWY	O-antigen_building_blocks_biosynthesis_(E._coli)	0.449564	0.475253	-2.59234	0.0122405	0.10623		89	OANTIGEN-PWY	O-antigen_building_blocks_biosynthesis_(E._coli)	0.455734	0.47956	-2.13743	0.0369476	0.185506		89	OANTIGEN-PWY	O-antigen_building_blocks_biosynthesis_(E._coli)	0.423823	0.448079	-1.65255	0.104173	0.255696		89	OANTIGEN-PWY	O-antigen_building_blocks_biosynthesis_(E._coli)	0.429182	0.480822	-3.85006	0.000335383	0.00662825	1		1
93	P105-PWY	TCA_cycle_IV_(2-oxoglutarate_decarboxylase)	0.480477	0.510207	-1.58962	0.117735	0.451688		93	P105-PWY	TCA_cycle_IV_(2-oxoglutarate_decarboxylase)	0.501524	0.500379	0.0525204	0.958301	0.97434		93	P105-PWY	TCA_cycle_IV_(2-oxoglutarate_decarboxylase)	0.520486	0.534324	-0.883838	0.380818	0.550826		93	P105-PWY	TCA_cycle_IV_(2-oxoglutarate_decarboxylase)	0.489946	0.504054	-0.680961	0.498927	0.668031			0
94	P108-PWY	pyruvate_fermentation_to_propanoate_I	0.271974	0.295096	-1.5451	0.128063	0.460023		94	P108-PWY	pyruvate_fermentation_to_propanoate_I	0.273511	0.311065	-2.53056	0.0142663	0.115557		94	P108-PWY	pyruvate_fermentation_to_propanoate_I	0.269459	0.31512	-2.59105	0.0125027	0.0595715		94	P108-PWY	pyruvate_fermentation_to_propanoate_I	0.269055	0.327959	-3.16967	0.00261212	0.0173769	1		1
95	P122-PWY	heterolactic_fermentation	0.197605	0.203682	-0.52639	0.600734	0.830505		95	P122-PWY	heterolactic_fermentation	0.184341	0.207282	-1.87504	0.066005	0.269192		95	P122-PWY	heterolactic_fermentation	0.175112	0.190971	-1.27705	0.207023	0.396116		95	P122-PWY	heterolactic_fermentation	0.176493	0.196541	-1.26964	0.209678	0.390216			0
96	P124-PWY	Bifidobacterium_shunt	0.224385	0.233102	-0.593085	0.555555	0.818182		96	P124-PWY	Bifidobacterium_shunt	0.210534	0.241776	-1.90211	0.0623048	0.265615		96	P124-PWY	Bifidobacterium_shunt	0.196371	0.216339	-1.35855	0.18008	0.374012		96	P124-PWY	Bifidobacterium_shunt	0.201085	0.230663	-1.48008	0.14483	0.330781			0
97	P125-PWY	superpathway_of_(R,R)-butanediol_biosynthesis	0.190131	0.161947	1.49428	0.140994	0.482557		97	P125-PWY	superpathway_of_(R,R)-butanediol_biosynthesis	0.178203	0.131072	2.55696	0.013439	0.115557		97	P125-PWY	superpathway_of_(R,R)-butanediol_biosynthesis	0.240786	0.177456	2.51475	0.0149496	0.0648707		97	P125-PWY	superpathway_of_(R,R)-butanediol_biosynthesis	0.196267	0.114831	3.46123	0.0012272	0.0102831	1		1
98	P161-PWY	acetylene_degradation	0.350159	0.321135	1.42839	0.159444	0.52358		98	P161-PWY	acetylene_degradation	0.337899	0.315613	1.13005	0.263503	0.571708		98	P161-PWY	acetylene_degradation	0.331603	0.295991	2.03536	0.0479428	0.155335		98	P161-PWY	acetylene_degradation	0.345048	0.306614	1.95034	0.0563184	0.161004			0
101	P164-PWY	purine_nucleobases_degradation_I_(anaerobic)	0.197165	0.193138	0.326619	0.745198	0.898776		101	P164-PWY	purine_nucleobases_degradation_I_(anaerobic)	0.205028	0.183733	1.25183	0.216686	0.521332		101	P164-PWY	purine_nucleobases_degradation_I_(anaerobic)	0.192153	0.16944	1.57893	0.120675	0.2847		101	P164-PWY	purine_nucleobases_degradation_I_(anaerobic)	0.189331	0.181849	0.411848	0.682063	0.796833			0
103	P221-PWY	octane_oxidation	0.0970099	0.118432	-1.85053	0.0696406	0.329806		103	P221-PWY	octane_oxidation	0.136246	0.125788	0.555536	0.580824	0.808579		103	P221-PWY	octane_oxidation	0.125446	0.143968	-1.24879	0.218194	0.40545		103	P221-PWY	octane_oxidation	0.116185	0.120977	-0.276107	0.783519	0.866302			0
104	P23-PWY	reductive_TCA_cycle_I	0.40741	0.401162	0.430812	0.668333	0.863848		104	P23-PWY	reductive_TCA_cycle_I	0.410746	0.399004	0.581174	0.5635	0.808579		104	P23-PWY	reductive_TCA_cycle_I	0.402125	0.392949	0.470531	0.640186	0.827475		104	P23-PWY	reductive_TCA_cycle_I	0.391038	0.406841	-0.774976	0.44189	0.617123			0
110	P4-PWY	superpathway_of_L-lysine,_L-threonine_and_L-methionine_biosynthesis_I	0.450084	0.458586	-1.53426	0.131516	0.463166		110	P4-PWY	superpathway_of_L-lysine,_L-threonine_and_L-methionine_biosynthesis_I	0.448591	0.457255	-1.49378	0.141661	0.395675		110	P4-PWY	superpathway_of_L-lysine,_L-threonine_and_L-methionine_biosynthesis_I	0.432579	0.445147	-1.2338	0.22377	0.40545		110	P4-PWY	superpathway_of_L-lysine,_L-threonine_and_L-methionine_biosynthesis_I	0.443627	0.448573	-0.618091	0.53934	0.699129			0
111	P42-PWY	incomplete_reductive_TCA_cycle	0.467037	0.472451	-0.404994	0.687059	0.878712		111	P42-PWY	incomplete_reductive_TCA_cycle	0.466714	0.486834	-1.49857	0.140124	0.395675		111	P42-PWY	incomplete_reductive_TCA_cycle	0.496828	0.470938	1.55231	0.126416	0.292562		111	P42-PWY	incomplete_reductive_TCA_cycle	0.488697	0.489184	-0.0259942	0.979357	0.987484			0
112	P441-PWY	superpathway_of_N-acetylneuraminate_degradation	0.322909	0.270574	3.07202	0.00331738	0.0559248		112	P441-PWY	superpathway_of_N-acetylneuraminate_degradation	0.28195	0.250215	1.59235	0.117356	0.352068		112	P441-PWY	superpathway_of_N-acetylneuraminate_degradation	0.282608	0.238801	2.60818	0.0118224	0.0574567		112	P441-PWY	superpathway_of_N-acetylneuraminate_degradation	0.290541	0.237946	2.73179	0.00846028	0.0360675	1		1
113	P461-PWY	hexitol_fermentation_to_lactate,_formate,_ethanol_and_acetate	0.172201	0.13842	2.27651	0.026945	0.155842		113	P461-PWY	hexitol_fermentation_to_lactate,_formate,_ethanol_and_acetate	0.134289	0.131259	0.179812	0.857953	0.942197		113	P461-PWY	hexitol_fermentation_to_lactate,_formate,_ethanol_and_acetate	0.153165	0.123529	2.1913	0.032686	0.111869		113	P461-PWY	hexitol_fermentation_to_lactate,_formate,_ethanol_and_acetate	0.151879	0.128323	1.31719	0.193297	0.369852			0
116	PANTO-PWY	phosphopantothenate_biosynthesis_I	0.478692	0.477325	0.145719	0.884747	0.938836		116	PANTO-PWY	phosphopantothenate_biosynthesis_I	0.476311	0.481104	-0.586815	0.560134	0.808579		116	PANTO-PWY	phosphopantothenate_biosynthesis_I	0.504239	0.489554	1.16948	0.247818	0.421116		116	PANTO-PWY	phosphopantothenate_biosynthesis_I	0.493908	0.486926	0.648941	0.520243	0.683346			0
117	PANTOSYN-PWY	pantothenate_and_coenzyme_A_biosynthesis_I	0.487849	0.487208	0.0942388	0.925301	0.958357		117	PANTOSYN-PWY	pantothenate_and_coenzyme_A_biosynthesis_I	0.488695	0.490502	-0.332368	0.741103	0.887099		117	PANTOSYN-PWY	pantothenate_and_coenzyme_A_biosynthesis_I	0.506321	0.489817	1.83552	0.0725445	0.200322		117	PANTOSYN-PWY	pantothenate_and_coenzyme_A_biosynthesis_I	0.49863	0.491748	0.915853	0.365116	0.547673			0
118	PENTOSE-P-PWY	pentose_phosphate_pathway	0.499248	0.492739	0.612908	0.542473	0.803866		118	PENTOSE-P-PWY	pentose_phosphate_pathway	0.47343	0.462396	0.978125	0.332264	0.616337		118	PENTOSE-P-PWY	pentose_phosphate_pathway	0.481572	0.479963	0.133913	0.894003	0.961251		118	PENTOSE-P-PWY	pentose_phosphate_pathway	0.462239	0.445406	1.27246	0.208624	0.390216			0
119	PEPTIDOGLYCANSYN-PWY	peptidoglycan_biosynthesis_I_(meso-diaminopimelate_containing)	0.596422	0.595989	0.038362	0.969541	0.977587		119	PEPTIDOGLYCANSYN-PWY	peptidoglycan_biosynthesis_I_(meso-diaminopimelate_containing)	0.583255	0.588164	-0.379287	0.70591	0.867348		119	PEPTIDOGLYCANSYN-PWY	peptidoglycan_biosynthesis_I_(meso-diaminopimelate_containing)	0.576362	0.571888	0.43016	0.668851	0.859951		119	PEPTIDOGLYCANSYN-PWY	peptidoglycan_biosynthesis_I_(meso-diaminopimelate_containing)	0.579164	0.579647	-0.0403052	0.968017	0.984218			0
120	PHOSLIPSYN-PWY	superpathway_of_phospholipid_biosynthesis_I_(bacteria)	0.679852	0.675398	0.637428	0.526549	0.803866		120	PHOSLIPSYN-PWY	superpathway_of_phospholipid_biosynthesis_I_(bacteria)	0.675861	0.671898	0.528923	0.598974	0.826992		120	PHOSLIPSYN-PWY	superpathway_of_phospholipid_biosynthesis_I_(bacteria)	0.672221	0.663054	1.18455	0.241609	0.417691		120	PHOSLIPSYN-PWY	superpathway_of_phospholipid_biosynthesis_I_(bacteria)	0.669517	0.663396	0.861018	0.393045	0.568511			0
121	POLYAMINSYN3-PWY	superpathway_of_polyamine_biosynthesis_II	0.102955	0.101515	0.199067	0.842946	0.918546		121	POLYAMINSYN3-PWY	superpathway_of_polyamine_biosynthesis_II	0.107678	0.116768	-1.41766	0.161848	0.4419		121	POLYAMINSYN3-PWY	superpathway_of_polyamine_biosynthesis_II	0.0895044	0.102026	-1.6983	0.0951062	0.248503		121	POLYAMINSYN3-PWY	superpathway_of_polyamine_biosynthesis_II	0.102687	0.11842	-1.94072	0.057653	0.162903			0
122	POLYAMSYN-PWY	superpathway_of_polyamine_biosynthesis_I	0.117308	0.122987	-0.521032	0.604438	0.830505		122	POLYAMSYN-PWY	superpathway_of_polyamine_biosynthesis_I	0.122156	0.14516	-2.16514	0.0346711	0.185506		122	POLYAMSYN-PWY	superpathway_of_polyamine_biosynthesis_I	0.0998739	0.124303	-2.64884	0.0106717	0.0574567		122	POLYAMSYN-PWY	superpathway_of_polyamine_biosynthesis_I	0.117594	0.147691	-2.8751	0.00573661	0.0296595	1		1
123	POLYISOPRENSYN-PWY	polyisoprenoid_biosynthesis_(E._coli)	0.477605	0.470025	0.527456	0.600397	0.830505		123	POLYISOPRENSYN-PWY	polyisoprenoid_biosynthesis_(E._coli)	0.46258	0.450047	1.09721	0.278132	0.582639		123	POLYISOPRENSYN-PWY	polyisoprenoid_biosynthesis_(E._coli)	0.475477	0.458034	1.33035	0.18941	0.381734		123	POLYISOPRENSYN-PWY	polyisoprenoid_biosynthesis_(E._coli)	0.470645	0.451265	1.7222	0.0914542	0.236411			0
124	PPGPPMET-PWY	ppGpp_biosynthesis	0.162602	0.162817	-0.0177137	0.985931	0.98949		124	PPGPPMET-PWY	ppGpp_biosynthesis	0.193586	0.182928	0.69023	0.492987	0.763031		124	PPGPPMET-PWY	ppGpp_biosynthesis	0.161177	0.180593	-1.36795	0.177024	0.371829		124	PPGPPMET-PWY	ppGpp_biosynthesis	0.177958	0.174655	0.206379	0.837264	0.892347			0
125	PROTOCATECHUATE-ORTHO-CLEAVAGE-PWY	protocatechuate_degradation_II_(ortho-cleavage_pathway)	0.148728	0.150274	-0.111695	0.911479	0.958357		125	PROTOCATECHUATE-ORTHO-CLEAVAGE-PWY	protocatechuate_degradation_II_(ortho-cleavage_pathway)	0.167837	0.15951	0.426194	0.671621	0.85002		125	PROTOCATECHUATE-ORTHO-CLEAVAGE-PWY	protocatechuate_degradation_II_(ortho-cleavage_pathway)	0.160626	0.163353	-0.213283	0.831913	0.93159		125	PROTOCATECHUATE-ORTHO-CLEAVAGE-PWY	protocatechuate_degradation_II_(ortho-cleavage_pathway)	0.138611	0.148615	-0.683415	0.497397	0.668031			0
126	PRPP-PWY	superpathway_of_histidine,_purine,_and_pyrimidine_biosynthesis	0.513222	0.491712	1.97015	0.0539925	0.273337		126	PRPP-PWY	superpathway_of_histidine,_purine,_and_pyrimidine_biosynthesis	0.493205	0.467454	2.12311	0.0381836	0.185573		126	PRPP-PWY	superpathway_of_histidine,_purine,_and_pyrimidine_biosynthesis	0.499667	0.472738	2.47527	0.0175697	0.0711574		126	PRPP-PWY	superpathway_of_histidine,_purine,_and_pyrimidine_biosynthesis	0.502048	0.454789	4.28166	7.74465e-05	0.00349877	1		1
127	PWY-1269	CMP-3-deoxy-D-manno-octulosonate_biosynthesis_I	0.18617	0.209457	-1.45547	0.151256	0.503495		127	PWY-1269	CMP-3-deoxy-D-manno-octulosonate_biosynthesis_I	0.218157	0.259713	-2.45668	0.0173061	0.123688		127	PWY-1269	CMP-3-deoxy-D-manno-octulosonate_biosynthesis_I	0.173952	0.219587	-2.98517	0.00427097	0.0455043	1	127	PWY-1269	CMP-3-deoxy-D-manno-octulosonate_biosynthesis_I	0.210991	0.274187	-3.97612	0.000238107	0.00578599	1		2
133	PWY-181	photorespiration	0.159132	0.156997	0.175785	0.861109	0.927875		133	PWY-181	photorespiration	0.17659	0.178279	-0.110684	0.912293	0.958455		133	PWY-181	photorespiration	0.169712	0.180178	-0.86351	0.391709	0.563227		133	PWY-181	photorespiration	0.173326	0.185708	-0.923106	0.360002	0.543357			0
134	PWY-1861	formaldehyde_assimilation_II_(RuMP_Cycle)	0.289195	0.202546	3.2828	0.00193597	0.0559248		134	PWY-1861	formaldehyde_assimilation_II_(RuMP_Cycle)	0.276756	0.200383	2.88692	0.0056122	0.0795327		134	PWY-1861	formaldehyde_assimilation_II_(RuMP_Cycle)	0.354912	0.224341	3.41632	0.0012019	0.0388514	1	134	PWY-1861	formaldehyde_assimilation_II_(RuMP_Cycle)	0.322933	0.191763	4.20725	0.000117138	0.00355806	1		2
137	PWY-2941	L-lysine_biosynthesis_II	0.277574	0.219008	3.17047	0.00266901	0.0559248		137	PWY-2941	L-lysine_biosynthesis_II	0.250086	0.198399	2.79684	0.00710505	0.0884428		137	PWY-2941	L-lysine_biosynthesis_II	0.293434	0.217115	3.39497	0.00133192	0.0388514	1	137	PWY-2941	L-lysine_biosynthesis_II	0.280903	0.193237	4.04926	0.000166784	0.00450317	1		2
138	PWY-2942	L-lysine_biosynthesis_III	0.646238	0.647476	-0.152477	0.87937	0.937223		138	PWY-2942	L-lysine_biosynthesis_III	0.634175	0.643317	-0.915231	0.363996	0.665046		138	PWY-2942	L-lysine_biosynthesis_III	0.637605	0.636501	0.146989	0.883702	0.961251		138	PWY-2942	L-lysine_biosynthesis_III	0.643482	0.642466	0.0991136	0.921434	0.944761			0
139	PWY-3001	superpathway_of_L-isoleucine_biosynthesis_I	0.616373	0.62063	-0.787986	0.434162	0.792774		139	PWY-3001	superpathway_of_L-isoleucine_biosynthesis_I	0.612498	0.619507	-1.0785	0.285872	0.593734		139	PWY-3001	superpathway_of_L-isoleucine_biosynthesis_I	0.61684	0.613498	0.546579	0.586968	0.779417		139	PWY-3001	superpathway_of_L-isoleucine_biosynthesis_I	0.620438	0.619549	0.127922	0.89868	0.935648			0
142	PWY-3781	aerobic_respiration_I_(cytochrome_c)	1.0687	1.12645	-0.977444	0.332632	0.711773		142	PWY-3781	aerobic_respiration_I_(cytochrome_c)	1.09676	1.09119	0.0852259	0.93239	0.964131		142	PWY-3781	aerobic_respiration_I_(cytochrome_c)	1.16257	1.20673	-1.02723	0.309274	0.497706		142	PWY-3781	aerobic_respiration_I_(cytochrome_c)	1.09179	1.12101	-0.467967	0.641847	0.77203			0
147	PWY-4984	urea_cycle	0.216945	0.183857	2.53058	0.0142855	0.108481		147	PWY-4984	urea_cycle	0.202948	0.190786	0.832002	0.408945	0.690951		147	PWY-4984	urea_cycle	0.228731	0.207987	1.7621	0.0839194	0.226582		147	PWY-4984	urea_cycle	0.216765	0.20598	0.757463	0.452723	0.628639			0
149	PWY-5022	4-aminobutanoate_degradation_V	0.237634	0.213779	1.40599	0.165421	0.535964		149	PWY-5022	4-aminobutanoate_degradation_V	0.226224	0.199191	1.70498	0.0937545	0.303765		149	PWY-5022	4-aminobutanoate_degradation_V	0.280561	0.2405	2.20206	0.0318919	0.111869		149	PWY-5022	4-aminobutanoate_degradation_V	0.239928	0.188265	2.73469	0.00891256	0.0367076	1		1
150	PWY-5028	L-histidine_degradation_II	0.0876912	0.0915301	-0.338621	0.736232	0.898776		150	PWY-5028	L-histidine_degradation_II	0.0973809	0.112263	-0.989469	0.327108	0.616337		150	PWY-5028	L-histidine_degradation_II	0.100042	0.121621	-1.37008	0.177499	0.371829		150	PWY-5028	L-histidine_degradation_II	0.102423	0.130932	-1.60647	0.114277	0.280497			0
152	PWY-5097	L-lysine_biosynthesis_VI	0.573823	0.602385	-2.54834	0.0137725	0.108481		152	PWY-5097	L-lysine_biosynthesis_VI	0.573007	0.605944	-2.58959	0.0122382	0.11438		152	PWY-5097	L-lysine_biosynthesis_VI	0.552144	0.585452	-2.78504	0.00735153	0.0529659		152	PWY-5097	L-lysine_biosynthesis_VI	0.569974	0.607449	-2.61986	0.0113724	0.0453033	1		1
153	PWY-5100	pyruvate_fermentation_to_acetate_and_lactate_II	0.475074	0.468108	0.323243	0.747754	0.898776		153	PWY-5100	pyruvate_fermentation_to_acetate_and_lactate_II	0.433765	0.436031	-0.0928817	0.926337	0.961965		153	PWY-5100	pyruvate_fermentation_to_acetate_and_lactate_II	0.443969	0.415997	1.2035	0.234094	0.409243		153	PWY-5100	pyruvate_fermentation_to_acetate_and_lactate_II	0.444245	0.413582	1.18211	0.242311	0.420582			0
154	PWY-5101	L-isoleucine_biosynthesis_II	0.781728	0.78713	-0.579403	0.564691	0.826627		154	PWY-5101	L-isoleucine_biosynthesis_II	0.778844	0.787277	-0.747988	0.457602	0.726399		154	PWY-5101	L-isoleucine_biosynthesis_II	0.791904	0.793997	-0.265995	0.791247	0.91786		154	PWY-5101	L-isoleucine_biosynthesis_II	0.791064	0.80359	-1.05514	0.296067	0.470224			0
155	PWY-5103	L-isoleucine_biosynthesis_III	0.640058	0.646059	-1.10864	0.272575	0.662356		155	PWY-5103	L-isoleucine_biosynthesis_III	0.639452	0.643241	-0.51404	0.609298	0.831795		155	PWY-5103	L-isoleucine_biosynthesis_III	0.647581	0.648903	-0.241642	0.809974	0.919737		155	PWY-5103	L-isoleucine_biosynthesis_III	0.646627	0.650963	-0.536038	0.594159	0.740413			0
156	PWY-5104	L-isoleucine_biosynthesis_IV	0.37718	0.416421	-1.1256	0.265266	0.658602		156	PWY-5104	L-isoleucine_biosynthesis_IV	0.381516	0.476557	-2.72394	0.00858854	0.0918841		156	PWY-5104	L-isoleucine_biosynthesis_IV	0.309099	0.385522	-2.36708	0.0216173	0.086115		156	PWY-5104	L-isoleucine_biosynthesis_IV	0.371768	0.477149	-2.48936	0.0160295	0.0608621			0
157	PWY-5121	superpathway_of_geranylgeranyl_diphosphate_biosynthesis_II_(via_MEP)	0.475851	0.506276	-2.49307	0.0157326	0.112442		157	PWY-5121	superpathway_of_geranylgeranyl_diphosphate_biosynthesis_II_(via_MEP)	0.47589	0.504328	-2.05817	0.0443745	0.209719		157	PWY-5121	superpathway_of_geranylgeranyl_diphosphate_biosynthesis_II_(via_MEP)	0.450576	0.477549	-1.98444	0.0522106	0.160191		157	PWY-5121	superpathway_of_geranylgeranyl_diphosphate_biosynthesis_II_(via_MEP)	0.459805	0.495626	-2.3581	0.02198	0.0752272			0
158	PWY-5154	L-arginine_biosynthesis_III_(via_N-acetyl-L-citrulline)	0.324051	0.31792	0.464712	0.644147	0.851407		158	PWY-5154	L-arginine_biosynthesis_III_(via_N-acetyl-L-citrulline)	0.344238	0.337506	0.520898	0.604492	0.829896		158	PWY-5154	L-arginine_biosynthesis_III_(via_N-acetyl-L-citrulline)	0.36982	0.339044	2.14588	0.0363125	0.122555		158	PWY-5154	L-arginine_biosynthesis_III_(via_N-acetyl-L-citrulline)	0.354621	0.357082	-0.16748	0.867639	0.916679			0
166	PWY-5188	tetrapyrrole_biosynthesis_I_(from_glutamate)	0.467503	0.480835	-1.0256	0.309602	0.709747		166	PWY-5188	tetrapyrrole_biosynthesis_I_(from_glutamate)	0.466832	0.467744	-0.0678836	0.94612	0.970073		166	PWY-5188	tetrapyrrole_biosynthesis_I_(from_glutamate)	0.507049	0.495295	0.972561	0.335116	0.515399		166	PWY-5188	tetrapyrrole_biosynthesis_I_(from_glutamate)	0.477053	0.463054	0.937211	0.352868	0.535918			0
167	PWY-5189	tetrapyrrole_biosynthesis_II_(from_glycine)	0.445054	0.454091	-0.741316	0.461666	0.799819		167	PWY-5189	tetrapyrrole_biosynthesis_II_(from_glycine)	0.443503	0.442935	0.0433289	0.965594	0.977664		167	PWY-5189	tetrapyrrole_biosynthesis_II_(from_glycine)	0.48078	0.470573	0.8909	0.376959	0.54851		167	PWY-5189	tetrapyrrole_biosynthesis_II_(from_glycine)	0.456329	0.43894	1.19956	0.235604	0.411883			0
169	PWY-5265	peptidoglycan_biosynthesis_II_(staphylococci)	0.282468	0.200207	3.40126	0.00130688	0.0559248		169	PWY-5265	peptidoglycan_biosynthesis_II_(staphylococci)	0.256899	0.172379	3.70898	0.000485046	0.0172128	1	169	PWY-5265	peptidoglycan_biosynthesis_II_(staphylococci)	0.306404	0.207501	4.02673	0.000190761	0.0231774	1	169	PWY-5265	peptidoglycan_biosynthesis_II_(staphylococci)	0.285511	0.162037	5.26113	2.43834e-06	0.000592516	1		3
173	PWY-5345	superpathway_of_L-methionine_biosynthesis_(by_sulfhydrylation)	0.398658	0.396111	0.221092	0.825845	0.912873		173	PWY-5345	superpathway_of_L-methionine_biosynthesis_(by_sulfhydrylation)	0.41687	0.405153	0.884805	0.380095	0.674183		173	PWY-5345	superpathway_of_L-methionine_biosynthesis_(by_sulfhydrylation)	0.426851	0.418332	0.961098	0.342372	0.516749		173	PWY-5345	superpathway_of_L-methionine_biosynthesis_(by_sulfhydrylation)	0.419545	0.405858	1.1116	0.272273	0.453934			0
174	PWY-5347	superpathway_of_L-methionine_biosynthesis_(transsulfuration)	0.405557	0.408861	-0.312077	0.756162	0.898776		174	PWY-5347	superpathway_of_L-methionine_biosynthesis_(transsulfuration)	0.399825	0.414677	-1.19906	0.235555	0.550382		174	PWY-5347	superpathway_of_L-methionine_biosynthesis_(transsulfuration)	0.382622	0.38768	-0.391173	0.697183	0.882373		174	PWY-5347	superpathway_of_L-methionine_biosynthesis_(transsulfuration)	0.40258	0.406024	-0.253618	0.800746	0.872561			0
175	PWY-5384	sucrose_degradation_IV_(sucrose_phosphorylase)	0.137706	0.147216	-1.28047	0.207033	0.588913		175	PWY-5384	sucrose_degradation_IV_(sucrose_phosphorylase)	0.14155	0.147808	-0.646506	0.520604	0.786585		175	PWY-5384	sucrose_degradation_IV_(sucrose_phosphorylase)	0.12614	0.153664	-2.62144	0.0113563	0.0574567		175	PWY-5384	sucrose_degradation_IV_(sucrose_phosphorylase)	0.141519	0.147452	-0.518093	0.606474	0.744309			0
184	PWY-5484	glycolysis_II_(from_fructose_6-phosphate)	0.627443	0.618563	0.633756	0.528868	0.803866		184	PWY-5484	glycolysis_II_(from_fructose_6-phosphate)	0.59973	0.579101	1.2526	0.215873	0.521332		184	PWY-5484	glycolysis_II_(from_fructose_6-phosphate)	0.626743	0.598422	1.94372	0.0570585	0.167051		184	PWY-5484	glycolysis_II_(from_fructose_6-phosphate)	0.605688	0.576068	1.81104	0.075601	0.197699			0
186	PWY-5505	L-glutamate_and_L-glutamine_biosynthesis	0.218922	0.255164	-2.62387	0.0113741	0.10623		186	PWY-5505	L-glutamate_and_L-glutamine_biosynthesis	0.256269	0.283886	-1.82514	0.0743232	0.281845		186	PWY-5505	L-glutamate_and_L-glutamine_biosynthesis	0.216669	0.270128	-3.47858	0.000993394	0.0388514	1	186	PWY-5505	L-glutamate_and_L-glutamine_biosynthesis	0.242152	0.292608	-2.80749	0.00712707	0.0320718	1		2
188	PWY-5509	adenosylcobalamin_biosynthesis_from_cobyrinate_a,c-diamide_I	0.200624	0.232123	-1.58776	0.118193	0.451688		188	PWY-5509	adenosylcobalamin_biosynthesis_from_cobyrinate_a,c-diamide_I	0.227062	0.269506	-2.13698	0.0370321	0.185506		188	PWY-5509	adenosylcobalamin_biosynthesis_from_cobyrinate_a,c-diamide_I	0.179202	0.219902	-2.52987	0.0146441	0.0648707		188	PWY-5509	adenosylcobalamin_biosynthesis_from_cobyrinate_a,c-diamide_I	0.211464	0.270008	-2.83738	0.00642219	0.0318488	1		1
198	PWY-5659	GDP-mannose_biosynthesis	0.503233	0.534105	-2.5641	0.0132069	0.108481		198	PWY-5659	GDP-mannose_biosynthesis	0.507406	0.517726	-0.873402	0.387001	0.681458		198	PWY-5659	GDP-mannose_biosynthesis	0.500173	0.525307	-1.67148	0.101388	0.251401		198	PWY-5659	GDP-mannose_biosynthesis	0.491346	0.516288	-2.15333	0.0357878	0.110081			0
199	PWY-5667	CDP-diacylglycerol_biosynthesis_I	0.700126	0.689345	1.27289	0.208422	0.588913		199	PWY-5667	CDP-diacylglycerol_biosynthesis_I	0.69952	0.70346	-0.404331	0.687518	0.856933		199	PWY-5667	CDP-diacylglycerol_biosynthesis_I	0.686226	0.678148	0.979826	0.331738	0.513454		199	PWY-5667	CDP-diacylglycerol_biosynthesis_I	0.697816	0.700356	-0.275093	0.784306	0.866302			0
201	PWY-5676	acetyl-CoA_fermentation_to_butanoate_II	0.104732	0.096065	0.653914	0.515986	0.803866		201	PWY-5676	acetyl-CoA_fermentation_to_butanoate_II	0.111006	0.113684	-0.211389	0.833352	0.937521		201	PWY-5676	acetyl-CoA_fermentation_to_butanoate_II	0.102376	0.0923648	0.752437	0.455108	0.631949		201	PWY-5676	acetyl-CoA_fermentation_to_butanoate_II	0.109694	0.104533	0.365405	0.716653	0.81759			0
203	PWY-5686	UMP_biosynthesis	0.64766	0.65678	-0.947267	0.34765	0.714002		203	PWY-5686	UMP_biosynthesis	0.642866	0.657065	-1.25748	0.213806	0.521332		203	PWY-5686	UMP_biosynthesis	0.63452	0.636318	-0.199431	0.842681	0.935029		203	PWY-5686	UMP_biosynthesis	0.639041	0.650868	-1.09594	0.278591	0.457416			0
204	PWY-5695	urate_biosynthesis/inosine_5'-phosphate_degradation	0.559143	0.55979	-0.0658578	0.947733	0.971727		204	PWY-5695	urate_biosynthesis/inosine_5'-phosphate_degradation	0.545785	0.555704	-0.645727	0.521153	0.786585		204	PWY-5695	urate_biosynthesis/inosine_5'-phosphate_degradation	0.524378	0.559502	-1.97969	0.0527609	0.160191		204	PWY-5695	urate_biosynthesis/inosine_5'-phosphate_degradation	0.524735	0.562285	-2.43449	0.0182152	0.0650924			0
209	PWY-5747	2-methylcitrate_cycle_II	0.0999391	0.113319	-1.57556	0.120884	0.451921		209	PWY-5747	2-methylcitrate_cycle_II	0.122649	0.12172	0.0775537	0.93846	0.966295		209	PWY-5747	2-methylcitrate_cycle_II	0.116524	0.130144	-1.46684	0.148939	0.335113		209	PWY-5747	2-methylcitrate_cycle_II	0.114703	0.123862	-0.709063	0.481367	0.657147			0
211	PWY-5837	1,4-dihydroxy-2-naphthoate_biosynthesis_I	0.190625	0.139154	3.13955	0.00307604	0.0559248		211	PWY-5837	1,4-dihydroxy-2-naphthoate_biosynthesis_I	0.16335	0.11228	3.8383	0.000357424	0.0172128	1	211	PWY-5837	1,4-dihydroxy-2-naphthoate_biosynthesis_I	0.216584	0.153045	2.89914	0.00542524	0.0501455		211	PWY-5837	1,4-dihydroxy-2-naphthoate_biosynthesis_I	0.190964	0.116033	3.72171	0.000638265	0.00842285	1		2
212	PWY-5838	superpathway_of_menaquinol-8_biosynthesis_I	0.263273	0.232971	2.11468	0.0391067	0.206586		212	PWY-5838	superpathway_of_menaquinol-8_biosynthesis_I	0.245117	0.198167	3.53466	0.000827226	0.0175036	1	212	PWY-5838	superpathway_of_menaquinol-8_biosynthesis_I	0.282835	0.235769	3.37435	0.00143894	0.0388514	1	212	PWY-5838	superpathway_of_menaquinol-8_biosynthesis_I	0.259144	0.201591	3.63451	0.000629858	0.00842285	1		3
213	PWY-5840	superpathway_of_menaquinol-7_biosynthesis	0.279739	0.24069	2.26902	0.0275771	0.155842		213	PWY-5840	superpathway_of_menaquinol-7_biosynthesis	0.252286	0.200785	3.52288	0.000864377	0.0175036	1	213	PWY-5840	superpathway_of_menaquinol-7_biosynthesis	0.309011	0.246693	3.01445	0.00389737	0.0455043	1	213	PWY-5840	superpathway_of_menaquinol-7_biosynthesis	0.277183	0.203593	3.60094	0.000797225	0.00842285	1		3
214	PWY-5845	superpathway_of_menaquinol-9_biosynthesis	0.10171	0.104382	-0.248464	0.804803	0.912873		214	PWY-5845	superpathway_of_menaquinol-9_biosynthesis	0.0941584	0.0961123	-0.185569	0.853531	0.942197		214	PWY-5845	superpathway_of_menaquinol-9_biosynthesis	0.101315	0.100762	0.0464545	0.963116	0.98335		214	PWY-5845	superpathway_of_menaquinol-9_biosynthesis	0.102518	0.108216	-0.488538	0.627219	0.75828			0
215	PWY-5850	superpathway_of_menaquinol-6_biosynthesis_I	0.10171	0.104382	-0.248464	0.804803	0.912873		215	PWY-5850	superpathway_of_menaquinol-6_biosynthesis_I	0.0941584	0.0961123	-0.185569	0.853531	0.942197		215	PWY-5850	superpathway_of_menaquinol-6_biosynthesis_I	0.101315	0.100762	0.0464545	0.963116	0.98335		215	PWY-5850	superpathway_of_menaquinol-6_biosynthesis_I	0.102518	0.108216	-0.488538	0.627219	0.75828			0
216	PWY-5855	ubiquinol-7_biosynthesis_(prokaryotic)	0.184319	0.198904	-0.981253	0.330765	0.711773		216	PWY-5855	ubiquinol-7_biosynthesis_(prokaryotic)	0.220939	0.230095	-0.553233	0.58231	0.808579		216	PWY-5855	ubiquinol-7_biosynthesis_(prokaryotic)	0.200306	0.227642	-1.6716	0.101033	0.251401		216	PWY-5855	ubiquinol-7_biosynthesis_(prokaryotic)	0.216274	0.243276	-1.42945	0.158573	0.33801			0
217	PWY-5856	ubiquinol-9_biosynthesis_(prokaryotic)	0.184319	0.198904	-0.981253	0.330765	0.711773		217	PWY-5856	ubiquinol-9_biosynthesis_(prokaryotic)	0.220939	0.230095	-0.553233	0.58231	0.808579		217	PWY-5856	ubiquinol-9_biosynthesis_(prokaryotic)	0.200306	0.227642	-1.6716	0.101033	0.251401		217	PWY-5856	ubiquinol-9_biosynthesis_(prokaryotic)	0.216274	0.243276	-1.42945	0.158573	0.33801			0
218	PWY-5857	ubiquinol-10_biosynthesis_(prokaryotic)	0.184319	0.198904	-0.981253	0.330765	0.711773		218	PWY-5857	ubiquinol-10_biosynthesis_(prokaryotic)	0.220939	0.230095	-0.553233	0.58231	0.808579		218	PWY-5857	ubiquinol-10_biosynthesis_(prokaryotic)	0.200306	0.227642	-1.6716	0.101033	0.251401		218	PWY-5857	ubiquinol-10_biosynthesis_(prokaryotic)	0.216274	0.243276	-1.42945	0.158573	0.33801			0
220	PWY-5861	superpathway_of_demethylmenaquinol-8_biosynthesis	0.224016	0.191051	2.42201	0.0189681	0.121296		220	PWY-5861	superpathway_of_demethylmenaquinol-8_biosynthesis	0.203794	0.15859	3.69122	0.000510134	0.0172128	1	220	PWY-5861	superpathway_of_demethylmenaquinol-8_biosynthesis	0.237696	0.192569	3.39991	0.00133603	0.0388514	1	220	PWY-5861	superpathway_of_demethylmenaquinol-8_biosynthesis	0.216998	0.161078	3.80032	0.000381875	0.00662825	1		3
222	PWY-5863	superpathway_of_phylloquinol_biosynthesis	0.20538	0.152202	3.11074	0.00330865	0.0559248		222	PWY-5863	superpathway_of_phylloquinol_biosynthesis	0.176455	0.123103	3.83733	0.000353331	0.0172128	1	222	PWY-5863	superpathway_of_phylloquinol_biosynthesis	0.231061	0.165119	2.96918	0.00445294	0.0455043	1	222	PWY-5863	superpathway_of_phylloquinol_biosynthesis	0.203794	0.126493	3.75121	0.000575679	0.00842285	1		3
223	PWY-5896	superpathway_of_menaquinol-10_biosynthesis	0.10171	0.104382	-0.248464	0.804803	0.912873		223	PWY-5896	superpathway_of_menaquinol-10_biosynthesis	0.0941584	0.0961123	-0.185569	0.853531	0.942197		223	PWY-5896	superpathway_of_menaquinol-10_biosynthesis	0.101315	0.100762	0.0464545	0.963116	0.98335		223	PWY-5896	superpathway_of_menaquinol-10_biosynthesis	0.102518	0.108216	-0.488538	0.627219	0.75828			0
224	PWY-5897	superpathway_of_menaquinol-11_biosynthesis	0.271271	0.230323	2.36729	0.0218397	0.12944		224	PWY-5897	superpathway_of_menaquinol-11_biosynthesis	0.244277	0.191658	3.588	0.000708347	0.0172128	1	224	PWY-5897	superpathway_of_menaquinol-11_biosynthesis	0.301016	0.237782	3.02546	0.00377838	0.0455043	1	224	PWY-5897	superpathway_of_menaquinol-11_biosynthesis	0.269419	0.195059	3.60361	0.00079493	0.00842285	1		3
225	PWY-5898	superpathway_of_menaquinol-12_biosynthesis	0.271271	0.230323	2.36729	0.0218397	0.12944		225	PWY-5898	superpathway_of_menaquinol-12_biosynthesis	0.244277	0.191658	3.588	0.000708347	0.0172128	1	225	PWY-5898	superpathway_of_menaquinol-12_biosynthesis	0.301016	0.237782	3.02546	0.00377838	0.0455043	1	225	PWY-5898	superpathway_of_menaquinol-12_biosynthesis	0.269419	0.195059	3.60361	0.00079493	0.00842285	1		3
226	PWY-5899	superpathway_of_menaquinol-13_biosynthesis	0.271271	0.230323	2.36729	0.0218397	0.12944		226	PWY-5899	superpathway_of_menaquinol-13_biosynthesis	0.244277	0.191658	3.588	0.000708347	0.0172128	1	226	PWY-5899	superpathway_of_menaquinol-13_biosynthesis	0.301016	0.237782	3.02546	0.00377838	0.0455043	1	226	PWY-5899	superpathway_of_menaquinol-13_biosynthesis	0.269419	0.195059	3.60361	0.00079493	0.00842285	1		3
227	PWY-5910	superpathway_of_geranylgeranyldiphosphate_biosynthesis_I_(via_mevalonate)	0.213863	0.16113	2.76713	0.00878861	0.0928536		227	PWY-5910	superpathway_of_geranylgeranyldiphosphate_biosynthesis_I_(via_mevalonate)	0.181795	0.136587	2.6299	0.0120478	0.11438		227	PWY-5910	superpathway_of_geranylgeranyldiphosphate_biosynthesis_I_(via_mevalonate)	0.227773	0.158193	2.96776	0.0045608	0.0455043	1	227	PWY-5910	superpathway_of_geranylgeranyldiphosphate_biosynthesis_I_(via_mevalonate)	0.208897	0.133863	3.66751	0.000733942	0.00842285	1		2
228	PWY-5913	TCA_cycle_VI_(obligate_autotrophs)	0.37984	0.395847	-1.5551	0.127474	0.460023		228	PWY-5913	TCA_cycle_VI_(obligate_autotrophs)	0.389403	0.406629	-1.79664	0.0787668	0.281845		228	PWY-5913	TCA_cycle_VI_(obligate_autotrophs)	0.362557	0.394691	-2.22521	0.0302606	0.109751		228	PWY-5913	TCA_cycle_VI_(obligate_autotrophs)	0.375734	0.412916	-2.8525	0.0067619	0.0320718	1		1
229	PWY-5918	superpathay_of_heme_biosynthesis_from_glutamate	0.384797	0.388974	-0.224475	0.82322	0.912873		229	PWY-5918	superpathay_of_heme_biosynthesis_from_glutamate	0.373766	0.359639	0.800638	0.426726	0.696707		229	PWY-5918	superpathay_of_heme_biosynthesis_from_glutamate	0.416574	0.406796	0.582717	0.562594	0.755305		229	PWY-5918	superpathay_of_heme_biosynthesis_from_glutamate	0.385174	0.35361	1.55772	0.125347	0.29862			0
230	PWY-5920	superpathway_of_heme_biosynthesis_from_glycine	0.237475	0.249553	-0.835186	0.407237	0.767688		230	PWY-5920	superpathway_of_heme_biosynthesis_from_glycine	0.263666	0.254929	0.587336	0.559339	0.808579		230	PWY-5920	superpathway_of_heme_biosynthesis_from_glycine	0.270442	0.269259	0.0969412	0.923145	0.981029		230	PWY-5920	superpathway_of_heme_biosynthesis_from_glycine	0.258922	0.244493	0.893727	0.375363	0.549682			0
232	PWY-5971	palmitate_biosynthesis_II_(bacteria_and_plants)	0.393093	0.408227	-0.712187	0.479359	0.80334		232	PWY-5971	palmitate_biosynthesis_II_(bacteria_and_plants)	0.423268	0.458018	-1.89203	0.0640526	0.268358		232	PWY-5971	palmitate_biosynthesis_II_(bacteria_and_plants)	0.377541	0.420277	-2.09752	0.0406007	0.133324		232	PWY-5971	palmitate_biosynthesis_II_(bacteria_and_plants)	0.423844	0.461694	-1.38957	0.170261	0.347676			0
233	PWY-5973	cis-vaccenate_biosynthesis	0.62254	0.598934	0.946329	0.34822	0.714002		233	PWY-5973	cis-vaccenate_biosynthesis	0.628987	0.660786	-1.29102	0.202013	0.51979		233	PWY-5973	cis-vaccenate_biosynthesis	0.598635	0.605355	-0.330624	0.742186	0.892828		233	PWY-5973	cis-vaccenate_biosynthesis	0.646159	0.679649	-1.6084	0.113541	0.280497			0
234	PWY-5989	stearate_biosynthesis_II_(bacteria_and_plants)	0.342003	0.365418	-1.12473	0.265609	0.658602		234	PWY-5989	stearate_biosynthesis_II_(bacteria_and_plants)	0.389095	0.421683	-1.72251	0.0915809	0.303765		234	PWY-5989	stearate_biosynthesis_II_(bacteria_and_plants)	0.334323	0.398386	-2.7657	0.00784679	0.0529659		234	PWY-5989	stearate_biosynthesis_II_(bacteria_and_plants)	0.375122	0.447191	-2.93541	0.00497892	0.0263017	1		1
237	PWY-6121	5-aminoimidazole_ribonucleotide_biosynthesis_I	0.66393	0.673274	-1.00929	0.317258	0.711773		237	PWY-6121	5-aminoimidazole_ribonucleotide_biosynthesis_I	0.657472	0.660375	-0.300126	0.765225	0.900883		237	PWY-6121	5-aminoimidazole_ribonucleotide_biosynthesis_I	0.653479	0.653376	0.0112335	0.991078	0.999667		237	PWY-6121	5-aminoimidazole_ribonucleotide_biosynthesis_I	0.656527	0.655351	0.134303	0.893662	0.935648			0
238	PWY-6122	5-aminoimidazole_ribonucleotide_biosynthesis_II	0.655048	0.661018	-0.616206	0.540307	0.803866		238	PWY-6122	5-aminoimidazole_ribonucleotide_biosynthesis_II	0.644653	0.649654	-0.451021	0.653728	0.846984		238	PWY-6122	5-aminoimidazole_ribonucleotide_biosynthesis_II	0.642456	0.638728	0.367887	0.714394	0.885703		238	PWY-6122	5-aminoimidazole_ribonucleotide_biosynthesis_II	0.644932	0.64254	0.224015	0.823608	0.88556			0
239	PWY-6123	inosine-5'-phosphate_biosynthesis_I	0.568592	0.572235	-0.309799	0.757899	0.898776		239	PWY-6123	inosine-5'-phosphate_biosynthesis_I	0.559921	0.570819	-0.822068	0.414547	0.694724		239	PWY-6123	inosine-5'-phosphate_biosynthesis_I	0.550744	0.553428	-0.280802	0.780004	0.917242		239	PWY-6123	inosine-5'-phosphate_biosynthesis_I	0.55743	0.566965	-0.814669	0.419429	0.596031			0
240	PWY-6125	superpathway_of_guanosine_nucleotides_de_novo_biosynthesis_II	0.597153	0.599724	-0.212774	0.832348	0.912873		240	PWY-6125	superpathway_of_guanosine_nucleotides_de_novo_biosynthesis_II	0.586001	0.576816	0.978591	0.332042	0.616337		240	PWY-6125	superpathway_of_guanosine_nucleotides_de_novo_biosynthesis_II	0.603828	0.60116	0.225993	0.822044	0.929101		240	PWY-6125	superpathway_of_guanosine_nucleotides_de_novo_biosynthesis_II	0.58776	0.572896	1.269	0.210716	0.390216			0
241	PWY-6126	superpathway_of_adenosine_nucleotides_de_novo_biosynthesis_II	0.626037	0.631099	-0.450112	0.654749	0.858525		241	PWY-6126	superpathway_of_adenosine_nucleotides_de_novo_biosynthesis_II	0.621769	0.624357	-0.222668	0.824629	0.932023		241	PWY-6126	superpathway_of_adenosine_nucleotides_de_novo_biosynthesis_II	0.621916	0.621828	0.00928059	0.992629	0.999667		241	PWY-6126	superpathway_of_adenosine_nucleotides_de_novo_biosynthesis_II	0.626897	0.625445	0.136322	0.892111	0.935648			0
244	PWY-6147	6-hydroxymethyl-dihydropterin_diphosphate_biosynthesis_I	0.533715	0.525328	0.930402	0.356601	0.71615		244	PWY-6147	6-hydroxymethyl-dihydropterin_diphosphate_biosynthesis_I	0.530362	0.517759	1.33883	0.186084	0.496905		244	PWY-6147	6-hydroxymethyl-dihydropterin_diphosphate_biosynthesis_I	0.534656	0.533093	0.168044	0.867168	0.953127		244	PWY-6147	6-hydroxymethyl-dihydropterin_diphosphate_biosynthesis_I	0.52446	0.51212	1.10004	0.276429	0.456953			0
246	PWY-6151	S-adenosyl-L-methionine_cycle_I	0.451697	0.431666	1.30628	0.19712	0.58415		246	PWY-6151	S-adenosyl-L-methionine_cycle_I	0.433945	0.404036	2.18132	0.0334023	0.184472		246	PWY-6151	S-adenosyl-L-methionine_cycle_I	0.443472	0.424799	1.22588	0.225675	0.40545		246	PWY-6151	S-adenosyl-L-methionine_cycle_I	0.433369	0.395793	2.38787	0.0205023	0.0722038			0
247	PWY-6163	chorismate_biosynthesis_from_3-dehydroquinate	0.590301	0.592622	-0.223894	0.823674	0.912873		247	PWY-6163	chorismate_biosynthesis_from_3-dehydroquinate	0.581477	0.594002	-1.06448	0.291706	0.600716		247	PWY-6163	chorismate_biosynthesis_from_3-dehydroquinate	0.571506	0.579694	-1.01801	0.314052	0.499156		247	PWY-6163	chorismate_biosynthesis_from_3-dehydroquinate	0.577194	0.587114	-0.900517	0.372192	0.549682			0
253	PWY-621	sucrose_degradation_III_(sucrose_invertase)	0.41718	0.388438	1.23978	0.220319	0.595376		253	PWY-621	sucrose_degradation_III_(sucrose_invertase)	0.359273	0.353032	0.228955	0.819738	0.930824		253	PWY-621	sucrose_degradation_III_(sucrose_invertase)	0.379803	0.352354	1.24116	0.220226	0.40545		253	PWY-621	sucrose_degradation_III_(sucrose_invertase)	0.38755	0.336202	1.88368	0.0651271	0.177819			0
256	PWY-6269	adenosylcobalamin_salvage_from_cobinamide_II	0.201833	0.233634	-1.58458	0.118911	0.451688		256	PWY-6269	adenosylcobalamin_salvage_from_cobinamide_II	0.228627	0.27182	-2.14805	0.0361017	0.185506		256	PWY-6269	adenosylcobalamin_salvage_from_cobinamide_II	0.179995	0.221091	-2.52602	0.0147901	0.0648707		256	PWY-6269	adenosylcobalamin_salvage_from_cobinamide_II	0.213007	0.271951	-2.82982	0.00655329	0.031849	1		1
257	PWY-6277	superpathway_of_5-aminoimidazole_ribonucleotide_biosynthesis	0.655048	0.661018	-0.616206	0.540307	0.803866		257	PWY-6277	superpathway_of_5-aminoimidazole_ribonucleotide_biosynthesis	0.644653	0.649654	-0.451021	0.653728	0.846984		257	PWY-6277	superpathway_of_5-aminoimidazole_ribonucleotide_biosynthesis	0.642456	0.638728	0.367887	0.714394	0.885703		257	PWY-6277	superpathway_of_5-aminoimidazole_ribonucleotide_biosynthesis	0.644932	0.64254	0.224015	0.823608	0.88556			0
258	PWY-6282	palmitoleate_biosynthesis_I_(from_(5Z)-dodec-5-enoate)	0.333678	0.353007	-0.937531	0.352593	0.714002		258	PWY-6282	palmitoleate_biosynthesis_I_(from_(5Z)-dodec-5-enoate)	0.378285	0.40969	-1.68461	0.0986672	0.311378		258	PWY-6282	palmitoleate_biosynthesis_I_(from_(5Z)-dodec-5-enoate)	0.32458	0.383604	-2.66536	0.0102303	0.0574567		258	PWY-6282	palmitoleate_biosynthesis_I_(from_(5Z)-dodec-5-enoate)	0.367431	0.434625	-2.81519	0.00694511	0.0320718	1		1
259	PWY-6317	galactose_degradation_I_(Leloir_pathway)	0.398897	0.405724	-0.363861	0.71739	0.888019		259	PWY-6317	galactose_degradation_I_(Leloir_pathway)	0.357681	0.387812	-1.16818	0.247696	0.552203		259	PWY-6317	galactose_degradation_I_(Leloir_pathway)	0.328715	0.35734	-1.42448	0.160433	0.348083		259	PWY-6317	galactose_degradation_I_(Leloir_pathway)	0.35054	0.369278	-0.679353	0.499957	0.668031			0
264	PWY-6353	purine_nucleotides_degradation_II_(aerobic)	0.400313	0.418521	-1.35741	0.180435	0.562124		264	PWY-6353	purine_nucleotides_degradation_II_(aerobic)	0.409352	0.395225	1.04847	0.299108	0.610784		264	PWY-6353	purine_nucleotides_degradation_II_(aerobic)	0.40686	0.403278	0.263287	0.793388	0.91786		264	PWY-6353	purine_nucleotides_degradation_II_(aerobic)	0.397517	0.392483	0.380288	0.705267	0.808396			0
265	PWY-6383	mono-trans,_poly-cis_decaprenyl_phosphate_biosynthesis	0.198746	0.216994	-0.829304	0.410697	0.767688		265	PWY-6383	mono-trans,_poly-cis_decaprenyl_phosphate_biosynthesis	0.177951	0.151221	1.28755	0.20321	0.51979		265	PWY-6383	mono-trans,_poly-cis_decaprenyl_phosphate_biosynthesis	0.209131	0.207518	0.0849845	0.932583	0.981029		265	PWY-6383	mono-trans,_poly-cis_decaprenyl_phosphate_biosynthesis	0.16287	0.132161	1.59066	0.117551	0.28282			0
266	PWY-6385	peptidoglycan_biosynthesis_III_(mycobacteria)	0.588374	0.59158	-0.274391	0.784828	0.912873		266	PWY-6385	peptidoglycan_biosynthesis_III_(mycobacteria)	0.575857	0.582419	-0.495663	0.622073	0.844491		266	PWY-6385	peptidoglycan_biosynthesis_III_(mycobacteria)	0.555374	0.561947	-0.650731	0.518314	0.703633		266	PWY-6385	peptidoglycan_biosynthesis_III_(mycobacteria)	0.564382	0.570847	-0.527573	0.600443	0.740648			0
267	PWY-6386	UDP-N-acetylmuramoyl-pentapeptide_biosynthesis_II_(lysine-containing)	0.604431	0.59998	0.365374	0.716275	0.888019		267	PWY-6386	UDP-N-acetylmuramoyl-pentapeptide_biosynthesis_II_(lysine-containing)	0.590844	0.590639	0.0151433	0.987972	0.987972		267	PWY-6386	UDP-N-acetylmuramoyl-pentapeptide_biosynthesis_II_(lysine-containing)	0.585182	0.574851	0.922515	0.360465	0.53738		267	PWY-6386	UDP-N-acetylmuramoyl-pentapeptide_biosynthesis_II_(lysine-containing)	0.587469	0.57963	0.615948	0.54089	0.699129			0
268	PWY-6387	UDP-N-acetylmuramoyl-pentapeptide_biosynthesis_I_(meso-diaminopimelate_containing)	0.603427	0.602891	0.0453289	0.964012	0.976062		268	PWY-6387	UDP-N-acetylmuramoyl-pentapeptide_biosynthesis_I_(meso-diaminopimelate_containing)	0.589018	0.595046	-0.439139	0.662251	0.846984		268	PWY-6387	UDP-N-acetylmuramoyl-pentapeptide_biosynthesis_I_(meso-diaminopimelate_containing)	0.581554	0.577491	0.373389	0.71039	0.885703		268	PWY-6387	UDP-N-acetylmuramoyl-pentapeptide_biosynthesis_I_(meso-diaminopimelate_containing)	0.584594	0.586162	-0.123275	0.902411	0.935648			0
269	PWY-6396	superpathway_of_2,3-butanediol_biosynthesis	0.16795	0.13315	2.43853	0.0187155	0.121296		269	PWY-6396	superpathway_of_2,3-butanediol_biosynthesis	0.162108	0.11904	2.76951	0.00795176	0.0918841		269	PWY-6396	superpathway_of_2,3-butanediol_biosynthesis	0.230147	0.157523	2.69363	0.00982166	0.0568253		269	PWY-6396	superpathway_of_2,3-butanediol_biosynthesis	0.194543	0.113996	3.39939	0.00155909	0.0118393	1		1
272	PWY-6467	Kdo_transfer_to_lipid_IVA_III_(Chlamydia)	0.183935	0.210664	-1.73966	0.0875289	0.379813		272	PWY-6467	Kdo_transfer_to_lipid_IVA_III_(Chlamydia)	0.219763	0.259905	-2.35141	0.0225452	0.137344		272	PWY-6467	Kdo_transfer_to_lipid_IVA_III_(Chlamydia)	0.174479	0.224431	-3.25529	0.00197575	0.0419111	1	272	PWY-6467	Kdo_transfer_to_lipid_IVA_III_(Chlamydia)	0.209782	0.278247	-4.24033	0.000100788	0.00349877	1		2
273	PWY-6470	peptidoglycan_biosynthesis_V_(&beta;-lactam_resistance)	0.188457	0.171393	1.23927	0.220509	0.595376		273	PWY-6470	peptidoglycan_biosynthesis_V_(&beta;-lactam_resistance)	0.150158	0.145178	0.29734	0.767419	0.900883		273	PWY-6470	peptidoglycan_biosynthesis_V_(&beta;-lactam_resistance)	0.163673	0.130557	2.77941	0.00764725	0.0529659		273	PWY-6470	peptidoglycan_biosynthesis_V_(&beta;-lactam_resistance)	0.154	0.118527	2.54333	0.0138602	0.054323			0
274	PWY-6471	peptidoglycan_biosynthesis_IV_(Enterococcus_faecium)	0.360781	0.306268	2.6349	0.0113619	0.10623		274	PWY-6471	peptidoglycan_biosynthesis_IV_(Enterococcus_faecium)	0.329195	0.280716	2.88795	0.00579409	0.0795327		274	PWY-6471	peptidoglycan_biosynthesis_IV_(Enterococcus_faecium)	0.340289	0.287015	3.19095	0.00274396	0.0419111	1	274	PWY-6471	peptidoglycan_biosynthesis_IV_(Enterococcus_faecium)	0.337362	0.258331	4.63442	2.24294e-05	0.00272518	1		2
279	PWY-6519	8-amino-7-oxononanoate_biosynthesis_I	0.2398	0.249011	-0.543071	0.589278	0.830505		279	PWY-6519	8-amino-7-oxononanoate_biosynthesis_I	0.286399	0.293768	-0.404371	0.687662	0.856933		279	PWY-6519	8-amino-7-oxononanoate_biosynthesis_I	0.246806	0.285195	-2.01663	0.0491742	0.156876		279	PWY-6519	8-amino-7-oxononanoate_biosynthesis_I	0.28456	0.309836	-1.12596	0.265079	0.447321			0
280	PWY-6545	pyrimidine_deoxyribonucleotides_de_novo_biosynthesis_III	0.299666	0.336069	-1.70913	0.093067	0.389919		280	PWY-6545	pyrimidine_deoxyribonucleotides_de_novo_biosynthesis_III	0.298959	0.305041	-0.311532	0.756667	0.896927		280	PWY-6545	pyrimidine_deoxyribonucleotides_de_novo_biosynthesis_III	0.303265	0.324934	-1.10134	0.275884	0.456054		280	PWY-6545	pyrimidine_deoxyribonucleotides_de_novo_biosynthesis_III	0.28689	0.297516	-0.594849	0.554384	0.708447			0
287	PWY-6608	guanosine_nucleotides_degradation_III	0.385713	0.395442	-0.529344	0.598987	0.830505		287	PWY-6608	guanosine_nucleotides_degradation_III	0.399648	0.380788	1.11295	0.27052	0.581737		287	PWY-6608	guanosine_nucleotides_degradation_III	0.405784	0.389311	0.994691	0.324608	0.508901		287	PWY-6608	guanosine_nucleotides_degradation_III	0.393618	0.391756	0.109019	0.913629	0.940728			0
288	PWY-6609	adenine_and_adenosine_salvage_III	0.512394	0.474279	1.81798	0.0751502	0.338176		288	PWY-6609	adenine_and_adenosine_salvage_III	0.466016	0.439976	1.17605	0.245053	0.551369		288	PWY-6609	adenine_and_adenosine_salvage_III	0.467662	0.426531	2.19466	0.0325298	0.111869		288	PWY-6609	adenine_and_adenosine_salvage_III	0.463398	0.423653	1.90162	0.0625127	0.17262			0
289	PWY-6612	superpathway_of_tetrahydrofolate_biosynthesis	0.550761	0.53658	1.07548	0.287053	0.677222		289	PWY-6612	superpathway_of_tetrahydrofolate_biosynthesis	0.539658	0.511008	2.50653	0.0151547	0.116732		289	PWY-6612	superpathway_of_tetrahydrofolate_biosynthesis	0.550159	0.534226	1.32288	0.19135	0.381734		289	PWY-6612	superpathway_of_tetrahydrofolate_biosynthesis	0.53201	0.494988	3.10756	0.00306437	0.018616	1		1
290	PWY-6628	superpathway_of_L-phenylalanine_biosynthesis	0.446426	0.453863	-0.655835	0.514775	0.803866		290	PWY-6628	superpathway_of_L-phenylalanine_biosynthesis	0.4646	0.473822	-0.789057	0.433669	0.702544		290	PWY-6628	superpathway_of_L-phenylalanine_biosynthesis	0.421966	0.452402	-2.71266	0.00931389	0.0552019		290	PWY-6628	superpathway_of_L-phenylalanine_biosynthesis	0.439885	0.469476	-2.07071	0.0434796	0.127296			0
292	PWY-6630	superpathway_of_L-tyrosine_biosynthesis	0.440497	0.44696	-0.612973	0.542527	0.803866		292	PWY-6630	superpathway_of_L-tyrosine_biosynthesis	0.456214	0.464484	-0.778407	0.439823	0.703139		292	PWY-6630	superpathway_of_L-tyrosine_biosynthesis	0.417114	0.44533	-2.64559	0.0111758	0.0574567		292	PWY-6630	superpathway_of_L-tyrosine_biosynthesis	0.433853	0.460031	-1.93694	0.0583593	0.163004			0
297	PWY-6700	queuosine_biosynthesis	0.359391	0.33305	1.84199	0.0710133	0.329806		297	PWY-6700	queuosine_biosynthesis	0.368186	0.379873	-0.852976	0.397307	0.68472		297	PWY-6700	queuosine_biosynthesis	0.360907	0.349678	0.794773	0.430438	0.601128		297	PWY-6700	queuosine_biosynthesis	0.384805	0.389783	-0.394696	0.694624	0.801722			0
298	PWY-6703	preQ0_biosynthesis	0.324945	0.304315	1.54404	0.128731	0.460023		298	PWY-6703	preQ0_biosynthesis	0.33463	0.351441	-1.24271	0.219176	0.522155		298	PWY-6703	preQ0_biosynthesis	0.337147	0.330089	0.481857	0.632021	0.821289		298	PWY-6703	preQ0_biosynthesis	0.350612	0.358222	-0.56933	0.57152	0.719582			0
299	PWY-6708	ubiquinol-8_biosynthesis_(prokaryotic)	0.184319	0.198904	-0.981253	0.330765	0.711773		299	PWY-6708	ubiquinol-8_biosynthesis_(prokaryotic)	0.220939	0.230095	-0.553233	0.58231	0.808579		299	PWY-6708	ubiquinol-8_biosynthesis_(prokaryotic)	0.200306	0.227642	-1.6716	0.101033	0.251401		299	PWY-6708	ubiquinol-8_biosynthesis_(prokaryotic)	0.216274	0.243276	-1.42945	0.158573	0.33801			0
303	PWY-6737	starch_degradation_V	0.417695	0.436176	-0.807832	0.422706	0.784103		303	PWY-6737	starch_degradation_V	0.39671	0.43289	-1.27692	0.206959	0.521332		303	PWY-6737	starch_degradation_V	0.341446	0.381795	-1.93825	0.0583262	0.167222		303	PWY-6737	starch_degradation_V	0.375654	0.413091	-1.25153	0.216063	0.391816			0
307	PWY-6891	thiazole_biosynthesis_II_(Bacillus)	0.134314	0.0961422	3.0304	0.00423439	0.0643098		307	PWY-6891	thiazole_biosynthesis_II_(Bacillus)	0.125963	0.0989246	2.43099	0.0197669	0.12982		307	PWY-6891	thiazole_biosynthesis_II_(Bacillus)	0.175417	0.115406	2.95279	0.00468151	0.0455043	1	307	PWY-6891	thiazole_biosynthesis_II_(Bacillus)	0.158853	0.0977629	3.39721	0.00154179	0.0118393	1		2
308	PWY-6892	thiazole_biosynthesis_I_(E._coli)	0.219329	0.231449	-0.504444	0.61599	0.831586		308	PWY-6892	thiazole_biosynthesis_I_(E._coli)	0.220275	0.246839	-1.00347	0.319993	0.616337		308	PWY-6892	thiazole_biosynthesis_I_(E._coli)	0.157378	0.177487	-0.896276	0.375117	0.54851		308	PWY-6892	thiazole_biosynthesis_I_(E._coli)	0.201269	0.243049	-1.41493	0.162827	0.344061			0
309	PWY-6895	superpathway_of_thiamin_diphosphate_biosynthesis_II	0.27497	0.2527	1.84646	0.0704321	0.329806		309	PWY-6895	superpathway_of_thiamin_diphosphate_biosynthesis_II	0.277525	0.257711	1.78374	0.0803525	0.282981		309	PWY-6895	superpathway_of_thiamin_diphosphate_biosynthesis_II	0.301269	0.259932	2.57187	0.0129469	0.0605019		309	PWY-6895	superpathway_of_thiamin_diphosphate_biosynthesis_II	0.292658	0.245552	3.26818	0.00188142	0.0133992	1		1
310	PWY-6897	thiamin_salvage_II	0.442534	0.478394	-3.16269	0.00261259	0.0559248		310	PWY-6897	thiamin_salvage_II	0.456929	0.482751	-2.35053	0.022608	0.137344		310	PWY-6897	thiamin_salvage_II	0.453195	0.477009	-2.2699	0.0274835	0.101189		310	PWY-6897	thiamin_salvage_II	0.446983	0.484208	-3.13646	0.00279476	0.0174135	1		1
311	PWY-6901	superpathway_of_glucose_and_xylose_degradation	0.32602	0.317515	0.716182	0.477025	0.80334		311	PWY-6901	superpathway_of_glucose_and_xylose_degradation	0.312452	0.304162	0.799828	0.427199	0.696707		311	PWY-6901	superpathway_of_glucose_and_xylose_degradation	0.298683	0.312589	-0.836029	0.40754	0.579136		311	PWY-6901	superpathway_of_glucose_and_xylose_degradation	0.304925	0.307445	-0.184513	0.854291	0.906519			0
318	PWY-6969	TCA_cycle_V_(2-oxoglutarate:ferredoxin_oxidoreductase)	0.566519	0.587273	-1.61683	0.112147	0.451688		318	PWY-6969	TCA_cycle_V_(2-oxoglutarate:ferredoxin_oxidoreductase)	0.578484	0.584218	-0.446616	0.656881	0.846984		318	PWY-6969	TCA_cycle_V_(2-oxoglutarate:ferredoxin_oxidoreductase)	0.608785	0.605408	0.311559	0.75657	0.905648		318	PWY-6969	TCA_cycle_V_(2-oxoglutarate:ferredoxin_oxidoreductase)	0.58427	0.594929	-0.742325	0.461069	0.632993			0
321	PWY-7003	glycerol_degradation_to_butanol	0.130118	0.11359	1.20249	0.23433	0.6214		321	PWY-7003	glycerol_degradation_to_butanol	0.116892	0.114422	0.170449	0.865289	0.942893		321	PWY-7003	glycerol_degradation_to_butanol	0.117357	0.0944486	1.43683	0.156585	0.345968		321	PWY-7003	glycerol_degradation_to_butanol	0.118751	0.0978158	1.3919	0.169904	0.347676			0
322	PWY-7007	methyl_ketone_biosynthesis	0.132567	0.148523	-0.971021	0.336376	0.711773		322	PWY-7007	methyl_ketone_biosynthesis	0.120224	0.114351	0.327249	0.744725	0.887099		322	PWY-7007	methyl_ketone_biosynthesis	0.143017	0.139292	0.242953	0.808947	0.919737		322	PWY-7007	methyl_ketone_biosynthesis	0.101932	0.0948999	0.460237	0.647168	0.77203			0
329	PWY-7094	fatty_acid_salvage	0.361013	0.388786	-0.91243	0.365527	0.728057		329	PWY-7094	fatty_acid_salvage	0.403046	0.412497	-0.262449	0.793972	0.90942		329	PWY-7094	fatty_acid_salvage	0.407146	0.44809	-1.30919	0.19675	0.385567		329	PWY-7094	fatty_acid_salvage	0.387007	0.448186	-1.55233	0.126824	0.299207			0
332	PWY-7111	pyruvate_fermentation_to_isobutanol_(engineered)	0.871688	0.866204	0.360488	0.719916	0.888019		332	PWY-7111	pyruvate_fermentation_to_isobutanol_(engineered)	0.880972	0.880567	0.0198938	0.984206	0.987972		332	PWY-7111	pyruvate_fermentation_to_isobutanol_(engineered)	0.909847	0.907023	0.200822	0.841691	0.935029		332	PWY-7111	pyruvate_fermentation_to_isobutanol_(engineered)	0.894884	0.889556	0.308072	0.759275	0.854185			0
334	PWY-7184	pyrimidine_deoxyribonucleotides_de_novo_biosynthesis_I	0.535396	0.529701	0.446323	0.657143	0.858525		334	PWY-7184	pyrimidine_deoxyribonucleotides_de_novo_biosynthesis_I	0.527026	0.507983	1.75826	0.0841689	0.292186		334	PWY-7184	pyrimidine_deoxyribonucleotides_de_novo_biosynthesis_I	0.536396	0.532419	0.401539	0.689738	0.880575		334	PWY-7184	pyrimidine_deoxyribonucleotides_de_novo_biosynthesis_I	0.519519	0.497818	1.8133	0.0756626	0.197699			0
336	PWY-7187	pyrimidine_deoxyribonucleotides_de_novo_biosynthesis_II	0.449789	0.437062	1.26824	0.211299	0.59018		336	PWY-7187	pyrimidine_deoxyribonucleotides_de_novo_biosynthesis_II	0.435635	0.418852	1.73831	0.0881227	0.301603		336	PWY-7187	pyrimidine_deoxyribonucleotides_de_novo_biosynthesis_II	0.427262	0.415212	1.39274	0.16963	0.361579		336	PWY-7187	pyrimidine_deoxyribonucleotides_de_novo_biosynthesis_II	0.429939	0.403694	3.05866	0.00358275	0.0207288	1		1
337	PWY-7196	superpathway_of_pyrimidine_ribonucleosides_salvage	0.489106	0.473867	1.15098	0.254728	0.651568		337	PWY-7196	superpathway_of_pyrimidine_ribonucleosides_salvage	0.466135	0.466564	-0.0259612	0.979382	0.98751		337	PWY-7196	superpathway_of_pyrimidine_ribonucleosides_salvage	0.469596	0.449439	1.23107	0.223664	0.40545		337	PWY-7196	superpathway_of_pyrimidine_ribonucleosides_salvage	0.47054	0.460794	0.542273	0.589924	0.738926			0
338	PWY-7197	pyrimidine_deoxyribonucleotide_phosphorylation	0.49036	0.487562	0.301687	0.764052	0.901285		338	PWY-7197	pyrimidine_deoxyribonucleotide_phosphorylation	0.480752	0.47426	0.831236	0.409453	0.690951		338	PWY-7197	pyrimidine_deoxyribonucleotide_phosphorylation	0.499039	0.492629	0.643997	0.522258	0.705049		338	PWY-7197	pyrimidine_deoxyribonucleotide_phosphorylation	0.483296	0.469505	1.23708	0.222407	0.394488			0
340	PWY-7199	pyrimidine_deoxyribonucleosides_salvage	0.399191	0.361471	2.76995	0.0082537	0.0911659		340	PWY-7199	pyrimidine_deoxyribonucleosides_salvage	0.367184	0.335668	2.47197	0.0171118	0.123688		340	PWY-7199	pyrimidine_deoxyribonucleosides_salvage	0.381447	0.340677	2.6044	0.0118187	0.0574567		340	PWY-7199	pyrimidine_deoxyribonucleosides_salvage	0.377086	0.328278	3.47736	0.00101222	0.00946033	1		1
341	PWY-7200	superpathway_of_pyrimidine_deoxyribonucleoside_salvage	0.437629	0.414128	2.19634	0.0336934	0.181944		341	PWY-7200	superpathway_of_pyrimidine_deoxyribonucleoside_salvage	0.415919	0.390765	2.81377	0.00727924	0.0884428		341	PWY-7200	superpathway_of_pyrimidine_deoxyribonucleoside_salvage	0.433132	0.403033	2.31065	0.0246484	0.0935867		341	PWY-7200	superpathway_of_pyrimidine_deoxyribonucleoside_salvage	0.422328	0.383089	3.47338	0.00111041	0.00977971	1		1
342	PWY-7208	superpathway_of_pyrimidine_nucleobases_salvage	0.678346	0.67709	0.107246	0.915012	0.958357		342	PWY-7208	superpathway_of_pyrimidine_nucleobases_salvage	0.665878	0.680225	-0.987701	0.327553	0.616337		342	PWY-7208	superpathway_of_pyrimidine_nucleobases_salvage	0.66813	0.665064	0.246905	0.805901	0.919737		342	PWY-7208	superpathway_of_pyrimidine_nucleobases_salvage	0.672204	0.676621	-0.323837	0.747443	0.844784			0
345	PWY-7211	superpathway_of_pyrimidine_deoxyribonucleotides_de_novo_biosynthesis	0.511975	0.521534	-0.731826	0.467384	0.799819		345	PWY-7211	superpathway_of_pyrimidine_deoxyribonucleotides_de_novo_biosynthesis	0.513125	0.498848	1.00992	0.31688	0.616337		345	PWY-7211	superpathway_of_pyrimidine_deoxyribonucleotides_de_novo_biosynthesis	0.522438	0.525861	-0.351899	0.726334	0.89141		345	PWY-7211	superpathway_of_pyrimidine_deoxyribonucleotides_de_novo_biosynthesis	0.510687	0.491505	1.38311	0.172817	0.349955			0
346	PWY-7219	adenosine_ribonucleotides_de_novo_biosynthesis	0.662967	0.668265	-0.508577	0.613118	0.831586		346	PWY-7219	adenosine_ribonucleotides_de_novo_biosynthesis	0.657106	0.666963	-0.782287	0.437345	0.703139		346	PWY-7219	adenosine_ribonucleotides_de_novo_biosynthesis	0.650034	0.64938	0.0700475	0.944426	0.98335		346	PWY-7219	adenosine_ribonucleotides_de_novo_biosynthesis	0.656528	0.661541	-0.432682	0.667196	0.787032			0
348	PWY-7220	adenosine_deoxyribonucleotides_de_novo_biosynthesis_II	0.585881	0.591715	-0.387251	0.700333	0.879698		348	PWY-7220	adenosine_deoxyribonucleotides_de_novo_biosynthesis_II	0.58326	0.579662	0.258286	0.797146	0.90942		348	PWY-7220	adenosine_deoxyribonucleotides_de_novo_biosynthesis_II	0.591834	0.59299	-0.0863055	0.931543	0.981029		348	PWY-7220	adenosine_deoxyribonucleotides_de_novo_biosynthesis_II	0.595352	0.587463	0.586822	0.559761	0.708447			0
349	PWY-7221	guanosine_ribonucleotides_de_novo_biosynthesis	0.674925	0.684296	-0.775484	0.44139	0.794502		349	PWY-7221	guanosine_ribonucleotides_de_novo_biosynthesis	0.657239	0.658528	-0.109688	0.913049	0.958455		349	PWY-7221	guanosine_ribonucleotides_de_novo_biosynthesis	0.656416	0.65648	-0.00537941	0.995728	0.999667		349	PWY-7221	guanosine_ribonucleotides_de_novo_biosynthesis	0.649186	0.641931	0.661016	0.511412	0.679088			0
350	PWY-7222	guanosine_deoxyribonucleotides_de_novo_biosynthesis_II	0.585881	0.591715	-0.387251	0.700333	0.879698		350	PWY-7222	guanosine_deoxyribonucleotides_de_novo_biosynthesis_II	0.58326	0.579662	0.258286	0.797146	0.90942		350	PWY-7222	guanosine_deoxyribonucleotides_de_novo_biosynthesis_II	0.591834	0.59299	-0.0863055	0.931543	0.981029		350	PWY-7222	guanosine_deoxyribonucleotides_de_novo_biosynthesis_II	0.595352	0.587463	0.586822	0.559761	0.708447			0
351	PWY-7228	superpathway_of_guanosine_nucleotides_de_novo_biosynthesis_I	0.625961	0.627266	-0.0960934	0.923802	0.958357		351	PWY-7228	superpathway_of_guanosine_nucleotides_de_novo_biosynthesis_I	0.612269	0.599722	1.15395	0.253451	0.554852		351	PWY-7228	superpathway_of_guanosine_nucleotides_de_novo_biosynthesis_I	0.632919	0.628272	0.373117	0.710503	0.885703		351	PWY-7228	superpathway_of_guanosine_nucleotides_de_novo_biosynthesis_I	0.610654	0.592394	1.34606	0.184701	0.359059			0
352	PWY-7229	superpathway_of_adenosine_nucleotides_de_novo_biosynthesis_I	0.662564	0.666604	-0.391852	0.696961	0.879698		352	PWY-7229	superpathway_of_adenosine_nucleotides_de_novo_biosynthesis_I	0.657345	0.659238	-0.176235	0.860772	0.942197		352	PWY-7229	superpathway_of_adenosine_nucleotides_de_novo_biosynthesis_I	0.656301	0.654536	0.193527	0.847261	0.935839		352	PWY-7229	superpathway_of_adenosine_nucleotides_de_novo_biosynthesis_I	0.659777	0.657419	0.241756	0.809931	0.878631			0
353	PWY-7234	inosine-5'-phosphate_biosynthesis_III	0.514953	0.505079	0.951389	0.346117	0.714002		353	PWY-7234	inosine-5'-phosphate_biosynthesis_III	0.505569	0.48725	2.30383	0.0252763	0.149808		353	PWY-7234	inosine-5'-phosphate_biosynthesis_III	0.519206	0.507242	1.3017	0.19847	0.385826		353	PWY-7234	inosine-5'-phosphate_biosynthesis_III	0.505387	0.481457	2.33413	0.0247591	0.083562			0
354	PWY-7237	myo-,_chiro-_and_scillo-inositol_degradation	0.114884	0.123175	-0.753032	0.454643	0.799819		354	PWY-7237	myo-,_chiro-_and_scillo-inositol_degradation	0.0980805	0.100109	-0.202024	0.840704	0.941433		354	PWY-7237	myo-,_chiro-_and_scillo-inositol_degradation	0.102419	0.130781	-2.01613	0.0497097	0.156876		354	PWY-7237	myo-,_chiro-_and_scillo-inositol_degradation	0.095495	0.10068	-0.449254	0.655109	0.776544			0
355	PWY-7242	D-fructuronate_degradation	0.183796	0.186413	-0.210688	0.833983	0.912873		355	PWY-7242	D-fructuronate_degradation	0.171127	0.192748	-1.79294	0.0784643	0.281845		355	PWY-7242	D-fructuronate_degradation	0.157526	0.173255	-1.18039	0.24347	0.417691		355	PWY-7242	D-fructuronate_degradation	0.185759	0.201339	-0.995084	0.324284	0.495604			0
356	PWY-7254	TCA_cycle_VII_(acetate-producers)	0.489903	0.449786	1.33791	0.186432	0.571872		356	PWY-7254	TCA_cycle_VII_(acetate-producers)	0.490963	0.421305	2.03751	0.0463451	0.212488		356	PWY-7254	TCA_cycle_VII_(acetate-producers)	0.571736	0.485971	2.69555	0.00930476	0.0552019		356	PWY-7254	TCA_cycle_VII_(acetate-producers)	0.50761	0.403172	2.95405	0.00464648	0.0256612	1		1
362	PWY-7323	superpathway_of_GDP-mannose-derived_O-antigen_building_blocks_biosynthesis	0.231002	0.242537	-0.695631	0.489595	0.803866		362	PWY-7323	superpathway_of_GDP-mannose-derived_O-antigen_building_blocks_biosynthesis	0.239763	0.261483	-1.2911	0.202252	0.51979		362	PWY-7323	superpathway_of_GDP-mannose-derived_O-antigen_building_blocks_biosynthesis	0.220228	0.242273	-1.17782	0.244083	0.417691		362	PWY-7323	superpathway_of_GDP-mannose-derived_O-antigen_building_blocks_biosynthesis	0.229649	0.284869	-2.99546	0.00410368	0.0231906	1		1
363	PWY-7328	superpathway_of_UDP-glucose-derived_O-antigen_building_blocks_biosynthesis	0.188696	0.191626	-0.270862	0.787514	0.912873		363	PWY-7328	superpathway_of_UDP-glucose-derived_O-antigen_building_blocks_biosynthesis	0.196365	0.20916	-1.17894	0.24341	0.551369		363	PWY-7328	superpathway_of_UDP-glucose-derived_O-antigen_building_blocks_biosynthesis	0.196175	0.210323	-1.22259	0.226752	0.40545		363	PWY-7328	superpathway_of_UDP-glucose-derived_O-antigen_building_blocks_biosynthesis	0.20421	0.2185	-1.24192	0.219738	0.392621			0
370	PWY-7376	cob(II)yrinate_a,c-diamide_biosynthesis_II_(late_cobalt_incorporation)	0.112253	0.121907	-1.24702	0.217917	0.595376		370	PWY-7376	cob(II)yrinate_a,c-diamide_biosynthesis_II_(late_cobalt_incorporation)	0.123602	0.124632	-0.102138	0.919013	0.958455		370	PWY-7376	cob(II)yrinate_a,c-diamide_biosynthesis_II_(late_cobalt_incorporation)	0.122531	0.134136	-1.53078	0.131618	0.301728		370	PWY-7376	cob(II)yrinate_a,c-diamide_biosynthesis_II_(late_cobalt_incorporation)	0.113918	0.131367	-2.17163	0.0342657	0.106751			0
374	PWY-7392	taxadiene_biosynthesis_(engineered)	0.420523	0.428839	-0.6717	0.505423	0.803866		374	PWY-7392	taxadiene_biosynthesis_(engineered)	0.408419	0.393181	1.22111	0.227363	0.536399		374	PWY-7392	taxadiene_biosynthesis_(engineered)	0.40891	0.405747	0.278918	0.781354	0.917242		374	PWY-7392	taxadiene_biosynthesis_(engineered)	0.390319	0.377795	1.02286	0.310973	0.484401			0
376	PWY-7400	L-arginine_biosynthesis_IV_(archaebacteria)	0.507043	0.510994	-0.557174	0.579819	0.830505		376	PWY-7400	L-arginine_biosynthesis_IV_(archaebacteria)	0.495991	0.501538	-0.6079	0.54574	0.808579		376	PWY-7400	L-arginine_biosynthesis_IV_(archaebacteria)	0.517604	0.500211	1.93239	0.0584932	0.167222		376	PWY-7400	L-arginine_biosynthesis_IV_(archaebacteria)	0.511884	0.499327	1.20324	0.234389	0.411883			0
381	PWY-7539	6-hydroxymethyl-dihydropterin_diphosphate_biosynthesis_III_(Chlamydia)	0.535687	0.537543	-0.225024	0.8228	0.912873		381	PWY-7539	6-hydroxymethyl-dihydropterin_diphosphate_biosynthesis_III_(Chlamydia)	0.540384	0.531473	0.954997	0.34376	0.63283		381	PWY-7539	6-hydroxymethyl-dihydropterin_diphosphate_biosynthesis_III_(Chlamydia)	0.545562	0.544379	0.134199	0.893739	0.961251		381	PWY-7539	6-hydroxymethyl-dihydropterin_diphosphate_biosynthesis_III_(Chlamydia)	0.537395	0.525872	1.05631	0.295905	0.470224			0
382	PWY-7560	methylerythritol_phosphate_pathway_II	0.455036	0.493457	-2.77274	0.00771319	0.0892526		382	PWY-7560	methylerythritol_phosphate_pathway_II	0.467646	0.503063	-2.54915	0.0139091	0.115557		382	PWY-7560	methylerythritol_phosphate_pathway_II	0.426548	0.471441	-3.14162	0.00275958	0.0419111	1	382	PWY-7560	methylerythritol_phosphate_pathway_II	0.448039	0.49803	-3.15397	0.00271737	0.0173769	1		2
385	PWY-7663	gondoate_biosynthesis_(anaerobic)	0.637602	0.610475	0.995609	0.323879	0.711773		385	PWY-7663	gondoate_biosynthesis_(anaerobic)	0.647366	0.681586	-1.25908	0.213234	0.521332		385	PWY-7663	gondoate_biosynthesis_(anaerobic)	0.611222	0.622429	-0.494255	0.6231	0.814051		385	PWY-7663	gondoate_biosynthesis_(anaerobic)	0.670808	0.704997	-1.40532	0.165701	0.346538			0
386	PWY-7664	oleate_biosynthesis_IV_(anaerobic)	0.358935	0.372875	-0.666103	0.508129	0.803866		386	PWY-7664	oleate_biosynthesis_IV_(anaerobic)	0.399598	0.431749	-1.71237	0.0932594	0.303765		386	PWY-7664	oleate_biosynthesis_IV_(anaerobic)	0.344659	0.402677	-2.62273	0.0114082	0.0574567		386	PWY-7664	oleate_biosynthesis_IV_(anaerobic)	0.389413	0.456114	-2.78415	0.00758928	0.0329321	1		1
387	PWY-841	superpathway_of_purine_nucleotides_de_novo_biosynthesis_I	0.618847	0.620849	-0.235687	0.814678	0.912873		387	PWY-841	superpathway_of_purine_nucleotides_de_novo_biosynthesis_I	0.609091	0.606145	0.434417	0.665829	0.847101		387	PWY-841	superpathway_of_purine_nucleotides_de_novo_biosynthesis_I	0.616519	0.613914	0.297791	0.766997	0.909172		387	PWY-841	superpathway_of_purine_nucleotides_de_novo_biosynthesis_I	0.608331	0.601726	0.856956	0.395838	0.569163			0
388	PWY-922	mevalonate_pathway_I	0.171986	0.124093	2.84345	0.00735045	0.0892526		388	PWY-922	mevalonate_pathway_I	0.144275	0.104058	2.66458	0.0112967	0.114379		388	PWY-922	mevalonate_pathway_I	0.186483	0.123884	2.84596	0.00650938	0.0512913		388	PWY-922	mevalonate_pathway_I	0.169383	0.102626	3.63098	0.000871901	0.00847487	1		1
389	PWY0-1061	superpathway_of_L-alanine_biosynthesis	0.462462	0.466947	-0.211025	0.833656	0.912873		389	PWY0-1061	superpathway_of_L-alanine_biosynthesis	0.46922	0.431212	1.80397	0.0767691	0.281845		389	PWY0-1061	superpathway_of_L-alanine_biosynthesis	0.457236	0.469011	-0.685129	0.496147	0.677324		389	PWY0-1061	superpathway_of_L-alanine_biosynthesis	0.435334	0.403221	1.36925	0.176533	0.353714			0
391	PWY0-1261	anhydromuropeptides_recycling	0.437909	0.417899	1.79753	0.0780035	0.344634		391	PWY0-1261	anhydromuropeptides_recycling	0.432848	0.431073	0.147964	0.882906	0.953538		391	PWY0-1261	anhydromuropeptides_recycling	0.4399	0.421755	1.78429	0.0798988	0.218151		391	PWY0-1261	anhydromuropeptides_recycling	0.454611	0.427582	2.09998	0.0405401	0.12162			0
393	PWY0-1296	purine_ribonucleosides_degradation	0.354264	0.300883	2.96064	0.00477637	0.068274		393	PWY0-1296	purine_ribonucleosides_degradation	0.31949	0.283464	1.83992	0.0713714	0.281845		393	PWY0-1296	purine_ribonucleosides_degradation	0.325664	0.275247	2.72362	0.00870801	0.0552019		393	PWY0-1296	purine_ribonucleosides_degradation	0.324848	0.277777	2.49009	0.0158263	0.0608621			0
394	PWY0-1297	superpathway_of_purine_deoxyribonucleosides_degradation	0.3286	0.29509	2.51246	0.0155033	0.112442		394	PWY0-1297	superpathway_of_purine_deoxyribonucleosides_degradation	0.300558	0.278436	1.53134	0.13178	0.38122		394	PWY0-1297	superpathway_of_purine_deoxyribonucleosides_degradation	0.306787	0.272568	2.86115	0.00598444	0.0501455		394	PWY0-1297	superpathway_of_purine_deoxyribonucleosides_degradation	0.306531	0.27419	2.47557	0.0164202	0.0613864			0
395	PWY0-1298	superpathway_of_pyrimidine_deoxyribonucleosides_degradation	0.302125	0.257545	2.63941	0.0109644	0.10623		395	PWY0-1298	superpathway_of_pyrimidine_deoxyribonucleosides_degradation	0.271782	0.249453	1.15487	0.253207	0.554852		395	PWY0-1298	superpathway_of_pyrimidine_deoxyribonucleosides_degradation	0.279703	0.236501	2.30515	0.0250471	0.0936375		395	PWY0-1298	superpathway_of_pyrimidine_deoxyribonucleosides_degradation	0.287674	0.247022	2.17415	0.0340355	0.106751			0
396	PWY0-1319	CDP-diacylglycerol_biosynthesis_II	0.700126	0.689345	1.27289	0.208422	0.588913		396	PWY0-1319	CDP-diacylglycerol_biosynthesis_II	0.69952	0.70346	-0.404331	0.687518	0.856933		396	PWY0-1319	CDP-diacylglycerol_biosynthesis_II	0.686226	0.678148	0.979826	0.331738	0.513454		396	PWY0-1319	CDP-diacylglycerol_biosynthesis_II	0.697816	0.700356	-0.275093	0.784306	0.866302			0
398	PWY0-1415	superpathway_of_heme_biosynthesis_from_uroporphyrinogen-III	0.215631	0.224897	-0.664567	0.509105	0.803866		398	PWY0-1415	superpathway_of_heme_biosynthesis_from_uroporphyrinogen-III	0.241478	0.232243	0.632365	0.529724	0.794586		398	PWY0-1415	superpathway_of_heme_biosynthesis_from_uroporphyrinogen-III	0.244143	0.243334	0.0664247	0.947287	0.98335		398	PWY0-1415	superpathway_of_heme_biosynthesis_from_uroporphyrinogen-III	0.235066	0.221583	0.83252	0.408718	0.584227			0
399	PWY0-1479	tRNA_processing	0.251429	0.267765	-1.15665	0.252485	0.651568		399	PWY0-1479	tRNA_processing	0.285369	0.276391	0.574844	0.567715	0.808579		399	PWY0-1479	tRNA_processing	0.261754	0.289108	-1.74555	0.0867044	0.231529		399	PWY0-1479	tRNA_processing	0.276024	0.277532	-0.0836377	0.933649	0.953264			0
401	PWY0-1586	peptidoglycan_maturation_(meso-diaminopimelate_containing)	0.481282	0.477261	0.262433	0.793997	0.912873		401	PWY0-1586	peptidoglycan_maturation_(meso-diaminopimelate_containing)	0.447013	0.455443	-0.44231	0.660024	0.846984		401	PWY0-1586	peptidoglycan_maturation_(meso-diaminopimelate_containing)	0.406977	0.437606	-1.62997	0.108959	0.262148		401	PWY0-1586	peptidoglycan_maturation_(meso-diaminopimelate_containing)	0.422889	0.437812	-0.750861	0.455945	0.629515			0
402	PWY0-162	superpathway_of_pyrimidine_ribonucleotides_de_novo_biosynthesis	0.602937	0.603314	-0.0607124	0.951855	0.971852		402	PWY0-162	superpathway_of_pyrimidine_ribonucleotides_de_novo_biosynthesis	0.596395	0.601042	-0.73699	0.464205	0.727754		402	PWY0-162	superpathway_of_pyrimidine_ribonucleotides_de_novo_biosynthesis	0.601749	0.599087	0.343688	0.73243	0.892532		402	PWY0-162	superpathway_of_pyrimidine_ribonucleotides_de_novo_biosynthesis	0.597927	0.599428	-0.207813	0.836143	0.892347			0
403	PWY0-166	superpathway_of_pyrimidine_deoxyribonucleotides_de_novo_biosynthesis_(E._coli)	0.510659	0.505609	0.507004	0.614384	0.831586		403	PWY0-166	superpathway_of_pyrimidine_deoxyribonucleotides_de_novo_biosynthesis_(E._coli)	0.502673	0.487827	1.92588	0.0593322	0.257459		403	PWY0-166	superpathway_of_pyrimidine_deoxyribonucleotides_de_novo_biosynthesis_(E._coli)	0.506046	0.502814	0.398193	0.692139	0.880575		403	PWY0-166	superpathway_of_pyrimidine_deoxyribonucleotides_de_novo_biosynthesis_(E._coli)	0.496139	0.478074	2.20172	0.0322349	0.103067			0
406	PWY0-42	2-methylcitrate_cycle_I	0.0982781	0.110523	-1.47537	0.145876	0.492331		406	PWY0-42	2-methylcitrate_cycle_I	0.112312	0.1135	-0.106352	0.915694	0.958455		406	PWY0-42	2-methylcitrate_cycle_I	0.112274	0.12623	-1.58144	0.120346	0.2847		406	PWY0-42	2-methylcitrate_cycle_I	0.103668	0.118088	-1.30402	0.198389	0.376629			0
407	PWY0-781	aspartate_superpathway	0.442263	0.455809	-2.54258	0.0142309	0.108481		407	PWY0-781	aspartate_superpathway	0.444195	0.452756	-1.63809	0.108296	0.328948		407	PWY0-781	aspartate_superpathway	0.428147	0.441645	-1.32671	0.191652	0.381734		407	PWY0-781	aspartate_superpathway	0.434662	0.443461	-1.16253	0.251257	0.426961			0
408	PWY0-845	superpathway_of_pyridoxal_5'-phosphate_biosynthesis_and_salvage	0.196402	0.209527	-1.14123	0.258831	0.655165		408	PWY0-845	superpathway_of_pyridoxal_5'-phosphate_biosynthesis_and_salvage	0.222601	0.223304	-0.0592956	0.952936	0.972955		408	PWY0-845	superpathway_of_pyridoxal_5'-phosphate_biosynthesis_and_salvage	0.202238	0.216356	-1.09284	0.27924	0.458482		408	PWY0-845	superpathway_of_pyridoxal_5'-phosphate_biosynthesis_and_salvage	0.215332	0.223195	-0.654181	0.515738	0.681111			0
409	PWY0-862	(5Z)-dodec-5-enoate_biosynthesis	0.342714	0.342976	-0.0132331	0.98949	0.98949		409	PWY0-862	(5Z)-dodec-5-enoate_biosynthesis	0.370955	0.399102	-1.5738	0.122003	0.357189		409	PWY0-862	(5Z)-dodec-5-enoate_biosynthesis	0.315505	0.373649	-2.7823	0.00750502	0.0529659		409	PWY0-862	(5Z)-dodec-5-enoate_biosynthesis	0.358161	0.422585	-2.78733	0.00748181	0.0329321	1		1
410	PWY1G-0	mycothiol_biosynthesis	0.11013	0.134041	-1.59614	0.11674	0.451688		410	PWY1G-0	mycothiol_biosynthesis	0.103902	0.0917238	0.890873	0.376829	0.673305		410	PWY1G-0	mycothiol_biosynthesis	0.121382	0.122328	-0.071245	0.943468	0.98335		410	PWY1G-0	mycothiol_biosynthesis	0.0886515	0.0835457	0.42337	0.673733	0.790904			0
412	PWY4FS-7	phosphatidylglycerol_biosynthesis_I_(plastidic)	0.65615	0.651015	0.649215	0.518958	0.803866		412	PWY4FS-7	phosphatidylglycerol_biosynthesis_I_(plastidic)	0.651224	0.644565	0.85867	0.394347	0.684473		412	PWY4FS-7	phosphatidylglycerol_biosynthesis_I_(plastidic)	0.648985	0.639623	1.21395	0.230256	0.40545		412	PWY4FS-7	phosphatidylglycerol_biosynthesis_I_(plastidic)	0.645557	0.635412	1.4525	0.152044	0.33801			0
413	PWY4FS-8	phosphatidylglycerol_biosynthesis_II_(non-plastidic)	0.65615	0.651015	0.649215	0.518958	0.803866		413	PWY4FS-8	phosphatidylglycerol_biosynthesis_II_(non-plastidic)	0.651224	0.644565	0.85867	0.394347	0.684473		413	PWY4FS-8	phosphatidylglycerol_biosynthesis_II_(non-plastidic)	0.648985	0.639623	1.21395	0.230256	0.40545		413	PWY4FS-8	phosphatidylglycerol_biosynthesis_II_(non-plastidic)	0.645557	0.635412	1.4525	0.152044	0.33801			0
415	PWYG-321	mycolate_biosynthesis	0.37103	0.389906	-0.864654	0.39099	0.766214		415	PWYG-321	mycolate_biosynthesis	0.415875	0.450471	-1.79576	0.0788702	0.281845		415	PWYG-321	mycolate_biosynthesis	0.361211	0.422294	-2.61377	0.0116781	0.0574567		415	PWYG-321	mycolate_biosynthesis	0.406204	0.476144	-2.80739	0.00710556	0.0320718	1		1
416	PYRIDNUCSAL-PWY	NAD_salvage_pathway_I	0.353552	0.398961	-3.15583	0.00271481	0.0559248		416	PYRIDNUCSAL-PWY	NAD_salvage_pathway_I	0.359794	0.395938	-2.36363	0.0216954	0.137344		416	PYRIDNUCSAL-PWY	NAD_salvage_pathway_I	0.331967	0.379848	-3.36717	0.00140789	0.0388514	1	416	PYRIDNUCSAL-PWY	NAD_salvage_pathway_I	0.346859	0.396871	-3.2651	0.00192993	0.0133992	1		2
417	PYRIDNUCSYN-PWY	NAD_biosynthesis_I_(from_aspartate)	0.326514	0.361484	-2.92269	0.00525913	0.0709983		417	PYRIDNUCSYN-PWY	NAD_biosynthesis_I_(from_aspartate)	0.345754	0.387276	-4.02755	0.000177151	0.0172128	1	417	PYRIDNUCSYN-PWY	NAD_biosynthesis_I_(from_aspartate)	0.327162	0.361971	-3.14456	0.002742	0.0419111	1	417	PYRIDNUCSYN-PWY	NAD_biosynthesis_I_(from_aspartate)	0.339628	0.385757	-3.56146	0.000849674	0.00847487	1		3
418	PYRIDOXSYN-PWY	pyridoxal_5'-phosphate_biosynthesis_I	0.136086	0.150799	-1.27808	0.206666	0.588913		418	PYRIDOXSYN-PWY	pyridoxal_5'-phosphate_biosynthesis_I	0.169816	0.173385	-0.26005	0.795841	0.90942		418	PYRIDOXSYN-PWY	pyridoxal_5'-phosphate_biosynthesis_I	0.142688	0.165146	-1.64896	0.105487	0.256333		418	PYRIDOXSYN-PWY	pyridoxal_5'-phosphate_biosynthesis_I	0.16114	0.181974	-1.47606	0.145652	0.330781			0
419	REDCITCYC	TCA_cycle_VIII_(helicobacter)	0.536344	0.513063	1.11753	0.268635	0.659376		419	REDCITCYC	TCA_cycle_VIII_(helicobacter)	0.541282	0.496312	1.70544	0.0936603	0.303765		419	REDCITCYC	TCA_cycle_VIII_(helicobacter)	0.608153	0.550176	2.98808	0.00420942	0.0455043	1	419	REDCITCYC	TCA_cycle_VIII_(helicobacter)	0.558511	0.505387	2.10461	0.0399235	0.121268			1
421	RIBOSYN2-PWY	flavin_biosynthesis_I_(bacteria_and_plants)	0.519489	0.540225	-2.46003	0.0172676	0.116557		421	RIBOSYN2-PWY	flavin_biosynthesis_I_(bacteria_and_plants)	0.524197	0.542379	-2.50034	0.0153722	0.116732		421	RIBOSYN2-PWY	flavin_biosynthesis_I_(bacteria_and_plants)	0.527463	0.534424	-0.902509	0.370869	0.546189		421	RIBOSYN2-PWY	flavin_biosynthesis_I_(bacteria_and_plants)	0.526846	0.542427	-1.71258	0.092424	0.236411			0
422	RUMP-PWY	formaldehyde_oxidation_I	0.219689	0.150591	3.33512	0.00169661	0.0559248		422	RUMP-PWY	formaldehyde_oxidation_I	0.208179	0.148424	2.87162	0.00589131	0.0795327		422	RUMP-PWY	formaldehyde_oxidation_I	0.271013	0.16816	3.45613	0.00106946	0.0388514	1	422	RUMP-PWY	formaldehyde_oxidation_I	0.242823	0.13911	4.31797	8.75883e-05	0.00349877	1		2
423	SALVADEHYPOX-PWY	adenosine_nucleotides_degradation_II	0.378048	0.39028	-0.624472	0.535197	0.803866		423	SALVADEHYPOX-PWY	adenosine_nucleotides_degradation_II	0.394166	0.390786	0.163838	0.870475	0.94431		423	SALVADEHYPOX-PWY	adenosine_nucleotides_degradation_II	0.400969	0.403152	-0.107511	0.914775	0.979253		423	SALVADEHYPOX-PWY	adenosine_nucleotides_degradation_II	0.385839	0.40741	-1.06986	0.289358	0.46876			0
424	SER-GLYSYN-PWY	superpathway_of_L-serine_and_glycine_biosynthesis_I	0.581661	0.593861	-1.73039	0.0893031	0.380713		424	SER-GLYSYN-PWY	superpathway_of_L-serine_and_glycine_biosynthesis_I	0.585648	0.600341	-2.01374	0.0488537	0.215844		424	SER-GLYSYN-PWY	superpathway_of_L-serine_and_glycine_biosynthesis_I	0.587839	0.589889	-0.340744	0.734594	0.892532		424	SER-GLYSYN-PWY	superpathway_of_L-serine_and_glycine_biosynthesis_I	0.582324	0.599242	-2.21565	0.0309909	0.100411			0
425	SO4ASSIM-PWY	sulfate_reduction_I_(assimilatory)	0.363283	0.352036	0.552106	0.583114	0.830505		425	SO4ASSIM-PWY	sulfate_reduction_I_(assimilatory)	0.388326	0.362676	1.09544	0.278033	0.582639		425	SO4ASSIM-PWY	sulfate_reduction_I_(assimilatory)	0.434305	0.407351	1.22172	0.227431	0.40545		425	SO4ASSIM-PWY	sulfate_reduction_I_(assimilatory)	0.407018	0.367532	1.50329	0.138488	0.3205			0
427	SULFATE-CYS-PWY	superpathway_of_sulfate_assimilation_and_cysteine_biosynthesis	0.445658	0.444816	0.0549547	0.956375	0.972381		427	SULFATE-CYS-PWY	superpathway_of_sulfate_assimilation_and_cysteine_biosynthesis	0.466094	0.453478	0.679852	0.499439	0.768124		427	SULFATE-CYS-PWY	superpathway_of_sulfate_assimilation_and_cysteine_biosynthesis	0.491689	0.47647	1.11235	0.271937	0.45573		427	SULFATE-CYS-PWY	superpathway_of_sulfate_assimilation_and_cysteine_biosynthesis	0.471345	0.451623	1.10874	0.272734	0.453934			0
428	TCA	TCA_cycle_I_(prokaryotic)	0.585336	0.594989	-0.542151	0.590011	0.830505		428	TCA	TCA_cycle_I_(prokaryotic)	0.59896	0.593755	0.273188	0.785714	0.90942		428	TCA	TCA_cycle_I_(prokaryotic)	0.657562	0.631	1.40355	0.166082	0.35715		428	TCA	TCA_cycle_I_(prokaryotic)	0.614565	0.601441	0.591535	0.556655	0.708447			0
429	TCA-GLYOX-BYPASS	superpathway_of_glyoxylate_bypass_and_TCA	0.371684	0.383848	-0.542741	0.589509	0.830505		429	TCA-GLYOX-BYPASS	superpathway_of_glyoxylate_bypass_and_TCA	0.397525	0.372317	0.907677	0.36797	0.667289		429	TCA-GLYOX-BYPASS	superpathway_of_glyoxylate_bypass_and_TCA	0.420027	0.413347	0.354375	0.724521	0.89141		429	TCA-GLYOX-BYPASS	superpathway_of_glyoxylate_bypass_and_TCA	0.387898	0.368801	0.790708	0.432749	0.60785			0
430	TEICHOICACID-PWY	teichoic_acid_(poly-glycerol)_biosynthesis	0.161059	0.12022	3.10211	0.00345215	0.0559248		430	TEICHOICACID-PWY	teichoic_acid_(poly-glycerol)_biosynthesis	0.138785	0.114521	1.87622	0.0664672	0.269192		430	TEICHOICACID-PWY	teichoic_acid_(poly-glycerol)_biosynthesis	0.19579	0.128394	2.85603	0.00654334	0.0512913		430	TEICHOICACID-PWY	teichoic_acid_(poly-glycerol)_biosynthesis	0.175326	0.111566	3.11205	0.00356295	0.0207288	1		1
431	THISYN-PWY	superpathway_of_thiamin_diphosphate_biosynthesis_I	0.338067	0.359095	-1.37778	0.173911	0.548835		431	THISYN-PWY	superpathway_of_thiamin_diphosphate_biosynthesis_I	0.349027	0.361171	-0.669591	0.505881	0.773139		431	THISYN-PWY	superpathway_of_thiamin_diphosphate_biosynthesis_I	0.303212	0.310412	-0.331073	0.742067	0.892828		431	THISYN-PWY	superpathway_of_thiamin_diphosphate_biosynthesis_I	0.319956	0.357774	-2.25705	0.0280462	0.0933594			0
433	THRESYN-PWY	superpathway_of_L-threonine_biosynthesis	0.583091	0.585763	-0.309894	0.757922	0.898776		433	THRESYN-PWY	superpathway_of_L-threonine_biosynthesis	0.576488	0.584988	-0.892088	0.376207	0.673305		433	THRESYN-PWY	superpathway_of_L-threonine_biosynthesis	0.578177	0.571598	0.807259	0.423011	0.594172		433	THRESYN-PWY	superpathway_of_L-threonine_biosynthesis	0.583817	0.580257	0.392767	0.696145	0.801722			0
434	TRNA-CHARGING-PWY	tRNA_charging	0.547724	0.53791	0.766312	0.446782	0.798294		434	TRNA-CHARGING-PWY	tRNA_charging	0.538997	0.545308	-0.465836	0.643142	0.846984		434	TRNA-CHARGING-PWY	tRNA_charging	0.522203	0.523506	-0.138493	0.890415	0.961251		434	TRNA-CHARGING-PWY	tRNA_charging	0.53813	0.543156	-0.40295	0.68864	0.800668			0
435	TRPSYN-PWY	L-tryptophan_biosynthesis	0.556257	0.563964	-0.838246	0.405521	0.767688		435	TRPSYN-PWY	L-tryptophan_biosynthesis	0.550713	0.553585	-0.358606	0.72159	0.87237		435	TRPSYN-PWY	L-tryptophan_biosynthesis	0.563458	0.570541	-0.711213	0.480145	0.662928		435	TRPSYN-PWY	L-tryptophan_biosynthesis	0.562231	0.555217	0.679425	0.500336	0.668031			0
[truncated: 6 more rows]

## Sheet: Table S7
Table S7: An overview of included participants' metadata including asthma and allergy status and eczema severity score of the AD patients.
[truncated: 82 more rows]

[truncated: 2 more sheets: Table S8, Table S9]
